# Supplementary material for: Isolation of C1 through C4 derivatives from CO using heteroleptic uranium(iii) metallocene aryloxide complexes
Source: Chem Sci. 2023 Feb 6;14(8):2024–32. doi: 10.1039/d2sc06375a (PMC9945253; doi:10.1039/d2sc06375a)
Supplement: SC-014-D2SC06375A-s003 [file SC-014-D2SC06375A-s003.cif]

# Electronic Supplementary Material (ESI) for Chemical Science.
# This journal is © The Royal Society of Chemistry 2023

####################################################################### 
# 
# This file contains crystal structure data downloaded from the 
# Cambridge Structural Database (CSD) hosted by the Cambridge 
# Crystallographic Data Centre (CCDC).
# 
# Full information about CCDC data access policies and citation 
# guidelines are available at http://www.ccdc.cam.ac.uk/access/V1 
# 
# Audit and citation data items may have been added by the CCDC. 
# Please retain this information to preserve the provenance of 
# this file and to allow appropriate attribution of the data. 
# 
#######################################################################

data_3
_database_code_depnum_ccdc_archive 'CCDC 2220200'
loop_
_audit_author_name
_audit_author_address
'Steven Kelley'
;University of Missouri
United States of America
;
_audit_update_record             
;
2022-11-16 deposited with the CCDC.	2023-01-27 downloaded from the CCDC.
;

# start Validation Reply Form
_vrf_PLAT213_3                   
;
PROBLEM: Atom C8              has ADP max/min Ratio .....        4.1 prolat
RESPONSE: Caused by slight rotational disorder of the Cp* ligand about
the U---centroid axis.
;
# end Validation Reply Form
_audit_creation_date             2022-06-09
_audit_creation_method           
;
Olex2 1.2
(compiled 2018.05.29 svn.r3508 for OlexSys, GUI svn.r5506)
;
_shelx_SHELXL_version_number     2017/1
_chemical_name_common            ?
_chemical_name_systematic        ?
_chemical_formula_moiety         'C36 H53 O2 U'
_chemical_formula_sum            'C36 H53 O2 U'
_chemical_formula_weight         755.81
_chemical_absolute_configuration ?
_chemical_melting_point          ?
loop_
_atom_type_symbol
_atom_type_description
_atom_type_scat_dispersion_real
_atom_type_scat_dispersion_imag
_atom_type_scat_source
C C 0.0181 0.0091 'International Tables Vol C Tables 4.2.6.8 and 6.1.1.4'
H H 0.0000 0.0000 'International Tables Vol C Tables 4.2.6.8 and 6.1.1.4'
O O 0.0492 0.0322 'International Tables Vol C Tables 4.2.6.8 and 6.1.1.4'
U U -4.3638 13.4090 'International Tables Vol C Tables 4.2.6.8 and 6.1.1.4'

_shelx_space_group_comment       
;
The symmetry employed for this shelxl refinement is uniquely defined
by the following loop, which should always be used as a source of
symmetry information in preference to the above space-group names.
They are only intended as comments.
;
_space_group_crystal_system      orthorhombic
_space_group_IT_number           19
_space_group_name_H-M_alt        'P 21 21 21'
_space_group_name_Hall           'P 2ac 2ab'
loop_
_space_group_symop_operation_xyz
'x, y, z'
'-x+1/2, -y, z+1/2'
'-x, y+1/2, -z+1/2'
'x+1/2, -y+1/2, -z'

_cell_length_a                   10.7675(3)
_cell_length_b                   17.3155(4)
_cell_length_c                   17.5438(5)
_cell_angle_alpha                90
_cell_angle_beta                 90
_cell_angle_gamma                90
_cell_volume                     3270.95(15)
_cell_formula_units_Z            4
_cell_measurement_reflns_used    9022
_cell_measurement_temperature    150.0
_cell_measurement_theta_max      74.28
_cell_measurement_theta_min      4.82
_shelx_estimated_absorpt_T_max   0.601
_shelx_estimated_absorpt_T_min   0.114
_exptl_absorpt_coefficient_mu    14.171
_exptl_absorpt_correction_T_max  0.7538
_exptl_absorpt_correction_T_min  0.4510
_exptl_absorpt_correction_type   multi-scan
_exptl_absorpt_process_details   'Bruker AXScale'
_exptl_absorpt_special_details   ?
_exptl_crystal_colour            brown
_exptl_crystal_density_diffrn    1.535
_exptl_crystal_density_meas      ?
_exptl_crystal_density_method    ?
_exptl_crystal_description       needle
_exptl_crystal_F_000             1508
_exptl_crystal_size_max          0.27
_exptl_crystal_size_mid          0.06
_exptl_crystal_size_min          0.04
_exptl_transmission_factor_max   ?
_exptl_transmission_factor_min   ?
_diffrn_reflns_av_R_equivalents  0.0411
_diffrn_reflns_av_unetI/netI     0.0224
_diffrn_reflns_Laue_measured_fraction_full 1.000
_diffrn_reflns_Laue_measured_fraction_max 0.997
_diffrn_reflns_limit_h_max       12
_diffrn_reflns_limit_h_min       -13
_diffrn_reflns_limit_k_max       21
_diffrn_reflns_limit_k_min       -21
_diffrn_reflns_limit_l_max       21
_diffrn_reflns_limit_l_min       -21
_diffrn_reflns_number            76409
_diffrn_reflns_point_group_measured_fraction_full 0.998
_diffrn_reflns_point_group_measured_fraction_max 0.994
_diffrn_reflns_theta_full        67.679
_diffrn_reflns_theta_max         74.272
_diffrn_reflns_theta_min         3.586
_diffrn_ambient_temperature      150.0
_diffrn_detector_area_resol_mean ?
_diffrn_measured_fraction_theta_full 1.000
_diffrn_measured_fraction_theta_max 0.997
_diffrn_measurement_device_type  'Bruker X8 Prospector'
_diffrn_measurement_method       '\f and \w scans'
_diffrn_radiation_monochromator  'multi-layer optics'
_diffrn_radiation_type           CuK\a
_diffrn_radiation_wavelength     1.54178
_diffrn_source                   'Incoatec IMuS microfocus Cu tube'
_diffrn_special_details          ?
_diffrn_standards_number         0
_reflns_Friedel_coverage         0.781
_reflns_Friedel_fraction_full    0.997
_reflns_Friedel_fraction_max     0.990
_reflns_number_gt                6521
_reflns_number_total             6638
_reflns_special_details          
;
 Reflections were merged by SHELXL according to the crystal
 class for the calculation of statistics and refinement.
 
 _reflns_Friedel_fraction is defined as the number of unique
 Friedel pairs measured divided by the number that would be
 possible theoretically, ignoring centric projections and
 systematic absences.
;
_reflns_threshold_expression     'I > 2\s(I)'
_computing_cell_refinement       'Bruker Apex3 V.2018.1-0/SAINT V8.38A'
_computing_data_collection       'Bruker Apex3 V.2018.1-0'
_computing_data_reduction        'Bruker Apex3 V.2018.1-0/SAINT V8.38A'
_computing_molecular_graphics    'Olex2 (Dolomanov et al., 2009)'
_computing_publication_material  'Olex2 (Dolomanov et al., 2009)'
_computing_structure_refinement  'ShelXL (Sheldrick, 2015)'
_computing_structure_solution    'ShelXT (Sheldrick, 2015)'
_refine_diff_density_max         0.864
_refine_diff_density_min         -0.348
_refine_diff_density_rms         0.071
_refine_ls_abs_structure_details 
;
 Flack x determined using 2837 quotients [(I+)-(I-)]/[(I+)+(I-)]
 (Parsons, Flack and Wagner, Acta Cryst. B69 (2013) 249-259).
;
_refine_ls_abs_structure_Flack   -0.002(2)
_refine_ls_extinction_coef       .
_refine_ls_extinction_method     none
_refine_ls_goodness_of_fit_ref   1.036
_refine_ls_hydrogen_treatment    constr
_refine_ls_matrix_type           full
_refine_ls_number_parameters     369
_refine_ls_number_reflns         6638
_refine_ls_number_restraints     0
_refine_ls_R_factor_all          0.0146
_refine_ls_R_factor_gt           0.0140
_refine_ls_restrained_S_all      1.036
_refine_ls_shift/su_max          0.002
_refine_ls_shift/su_mean         0.000
_refine_ls_structure_factor_coef Fsqd
_refine_ls_weighting_details     
'w=1/[\s^2^(Fo^2^)+(0.0191P)^2^] where P=(Fo^2^+2Fc^2^)/3'
_refine_ls_weighting_scheme      calc
_refine_ls_wR_factor_gt          0.0330
_refine_ls_wR_factor_ref         0.0332
_refine_special_details          ?
_olex2_refinement_description    
;
1. Fixed Uiso
 At 1.2 times of:
  All C(H) groups
 At 1.5 times of:
  All C(H,H,H) groups
2.a Aromatic/amide H refined with riding coordinates:
 C23(H23), C25(H25)
2.b Idealised Me refined as rotating group:
 C17(H17A,H17B,H17C), C19(H19A,H19B,H19C), C31(H31A,H31B,H31C), C18(H18A,H18B,
 H18C), C28(H28A,H28B,H28C), C29(H29A,H29B,H29C), C20(H20A,H20B,H20C), C30(H30A,
 H30B,H30C), C33(H33A,H33B,H33C), C6(H6A,H6B,H6C), C16(H16A,H16B,H16C),
 C34(H34A,H34B,H34C), C35(H35A,H35B,H35C), C9(H9A,H9B,H9C), C10(H10A,H10B,H10C),
  C7(H7A,H7B,H7C), C8(H8A,H8B,H8C)
;
_atom_sites_solution_hydrogens   geom
_atom_sites_solution_primary     dual
_atom_sites_solution_secondary   difmap
loop_
_atom_site_label
_atom_site_type_symbol
_atom_site_fract_x
_atom_site_fract_y
_atom_site_fract_z
_atom_site_U_iso_or_equiv
_atom_site_adp_type
_atom_site_occupancy
_atom_site_site_symmetry_order
_atom_site_calc_flag
_atom_site_refinement_flags_posn
_atom_site_refinement_flags_adp
_atom_site_refinement_flags_occupancy
_atom_site_disorder_assembly
_atom_site_disorder_group
U1 U 0.42256(2) 0.55053(2) 0.41707(2) 0.01621(4) Uani 1 1 d . . . . .
O1 O 0.4481(2) 0.45734(14) 0.49791(13) 0.0201(5) Uani 1 1 d . . . . .
C26 C 0.4165(4) 0.33078(19) 0.5510(2) 0.0227(7) Uani 1 1 d . . . . .
C22 C 0.5637(4) 0.4213(2) 0.61023(19) 0.0224(7) Uani 1 1 d . . . . .
C15 C 0.6281(4) 0.4947(2) 0.3416(2) 0.0283(8) Uani 1 1 d . . . . .
C21 C 0.4759(4) 0.4043(2) 0.5526(2) 0.0185(7) Uani 1 1 d . . . . .
O2 O 0.1959(4) 0.4594(3) 0.3007(2) 0.0593(11) Uani 1 1 d . . . . .
C23 C 0.5877(4) 0.3647(2) 0.66529(19) 0.0262(7) Uani 1 1 d . . . . .
H23 H 0.645478 0.376206 0.704588 0.031 Uiso 1 1 calc R . . . .
C11 C 0.6527(4) 0.5740(3) 0.3521(2) 0.0285(8) Uani 1 1 d . . . . .
C25 C 0.4456(4) 0.2781(2) 0.6083(2) 0.0271(8) Uani 1 1 d . . . . .
H25 H 0.404613 0.229469 0.608280 0.033 Uiso 1 1 calc R . . . .
C12 C 0.5720(4) 0.6161(2) 0.3032(2) 0.0259(7) Uani 1 1 d . . . . .
C32 C 0.3229(4) 0.3079(2) 0.4891(2) 0.0290(8) Uani 1 1 d . . . . .
C14 C 0.5324(4) 0.4872(2) 0.2877(2) 0.0257(8) Uani 1 1 d . . . . .
C5 C 0.2845(5) 0.6297(3) 0.5238(3) 0.0366(10) Uani 1 1 d . . . . .
C13 C 0.4969(4) 0.5638(2) 0.26440(19) 0.0247(8) Uani 1 1 d . . . . .
C17 C 0.5878(6) 0.7003(3) 0.2849(3) 0.0433(11) Uani 1 1 d . . . . .
H17A H 0.512025 0.719806 0.260659 0.065 Uiso 1 1 calc GR . . . .
H17B H 0.658181 0.706855 0.250126 0.065 Uiso 1 1 calc GR . . . .
H17C H 0.603378 0.729102 0.332026 0.065 Uiso 1 1 calc GR . . . .
C19 C 0.4942(6) 0.4139(3) 0.2483(3) 0.0455(12) Uani 1 1 d . . . . .
H19A H 0.526960 0.369492 0.276457 0.068 Uiso 1 1 calc GR . . . .
H19B H 0.527434 0.413620 0.196308 0.068 Uiso 1 1 calc GR . . . .
H19C H 0.403390 0.410906 0.246485 0.068 Uiso 1 1 calc GR . . . .
C24 C 0.5316(4) 0.2932(2) 0.6654(2) 0.0281(8) Uani 1 1 d . . . . .
C31 C 0.5637(5) 0.2321(2) 0.7244(2) 0.0374(10) Uani 1 1 d . . . . .
H31A H 0.617211 0.192826 0.701139 0.056 Uiso 1 1 calc GR . . . .
H31B H 0.487260 0.207801 0.742867 0.056 Uiso 1 1 calc GR . . . .
H31C H 0.607416 0.256311 0.767160 0.056 Uiso 1 1 calc GR . . . .
C3 C 0.2994(6) 0.6925(3) 0.4097(4) 0.0556(16) Uani 1 1 d . . . . .
C18 C 0.4104(5) 0.5821(3) 0.1993(2) 0.0403(10) Uani 1 1 d . . . . .
H18A H 0.346919 0.541715 0.195395 0.060 Uiso 1 1 calc GR . . . .
H18B H 0.457838 0.584363 0.151637 0.060 Uiso 1 1 calc GR . . . .
H18C H 0.370342 0.632023 0.208421 0.060 Uiso 1 1 calc GR . . . .
C28 C 0.6137(5) 0.5595(3) 0.5595(2) 0.0360(10) Uani 1 1 d . . . . .
H28A H 0.631957 0.539834 0.508337 0.054 Uiso 1 1 calc GR . . . .
H28B H 0.666098 0.604594 0.569953 0.054 Uiso 1 1 calc GR . . . .
H28C H 0.526083 0.574547 0.562417 0.054 Uiso 1 1 calc GR . . . .
C2 C 0.2036(5) 0.6377(3) 0.4029(3) 0.0485(14) Uani 1 1 d . . . . .
C29 C 0.6168(6) 0.5321(3) 0.6977(2) 0.0408(11) Uani 1 1 d . . . . .
H29A H 0.528275 0.543887 0.703198 0.061 Uiso 1 1 calc GR . . . .
H29B H 0.665261 0.579739 0.702730 0.061 Uiso 1 1 calc GR . . . .
H29C H 0.641984 0.495468 0.737355 0.061 Uiso 1 1 calc GR . . . .
C20 C 0.6984(5) 0.4286(3) 0.3774(3) 0.0448(12) Uani 1 1 d . . . . .
H20A H 0.780140 0.446602 0.394245 0.067 Uiso 1 1 calc GR . . . .
H20B H 0.708741 0.387129 0.339885 0.067 Uiso 1 1 calc GR . . . .
H20C H 0.651778 0.408960 0.421337 0.067 Uiso 1 1 calc GR . . . .
C30 C 0.7795(5) 0.4768(3) 0.6111(3) 0.0426(11) Uani 1 1 d . . . . .
H30A H 0.803511 0.440519 0.651287 0.064 Uiso 1 1 calc GR . . . .
H30B H 0.828590 0.524262 0.615897 0.064 Uiso 1 1 calc GR . . . .
H30C H 0.794998 0.453383 0.561107 0.064 Uiso 1 1 calc GR . . . .
C1 C 0.1946(4) 0.5999(3) 0.4744(3) 0.0331(9) Uani 1 1 d . . . . .
C33 C 0.2110(4) 0.3615(3) 0.4904(3) 0.0364(10) Uani 1 1 d . . . . .
H33A H 0.167278 0.355928 0.539022 0.055 Uiso 1 1 calc GR . . . .
H33B H 0.154854 0.348129 0.448448 0.055 Uiso 1 1 calc GR . . . .
H33C H 0.238912 0.415069 0.484425 0.055 Uiso 1 1 calc GR . . . .
C6 C 0.0904(5) 0.5478(4) 0.4982(4) 0.0531(12) Uani 1 1 d . . . . .
H6A H 0.062695 0.517349 0.454363 0.080 Uiso 1 1 calc GR . . . .
H6B H 0.021147 0.579034 0.517324 0.080 Uiso 1 1 calc GR . . . .
H6C H 0.119334 0.513083 0.538594 0.080 Uiso 1 1 calc GR . . . .
C27 C 0.6404(4) 0.4963(2) 0.6187(2) 0.0277(8) Uani 1 1 d . . . . .
C16 C 0.7600(5) 0.6102(4) 0.3941(3) 0.0507(14) Uani 1 1 d . . . . .
H16A H 0.728733 0.649813 0.429077 0.076 Uiso 1 1 calc GR . . . .
H16B H 0.817109 0.633832 0.357452 0.076 Uiso 1 1 calc GR . . . .
H16C H 0.804009 0.570341 0.423250 0.076 Uiso 1 1 calc GR . . . .
C34 C 0.3872(4) 0.3088(2) 0.4110(3) 0.0364(9) Uani 1 1 d . . . . .
H34A H 0.417159 0.361100 0.400012 0.055 Uiso 1 1 calc GR . . . .
H34B H 0.327897 0.293056 0.371562 0.055 Uiso 1 1 calc GR . . . .
H34C H 0.457533 0.272919 0.411505 0.055 Uiso 1 1 calc GR . . . .
C4 C 0.3526(6) 0.6870(3) 0.4827(4) 0.0532(16) Uani 1 1 d . . . . .
C35 C 0.2719(6) 0.2257(3) 0.5014(3) 0.0500(14) Uani 1 1 d . . . . .
H35A H 0.340517 0.188568 0.499793 0.075 Uiso 1 1 calc GR . . . .
H35B H 0.211971 0.213473 0.461163 0.075 Uiso 1 1 calc GR . . . .
H35C H 0.230779 0.222846 0.551175 0.075 Uiso 1 1 calc GR . . . .
C36 C 0.2689(5) 0.4881(3) 0.3400(3) 0.0376(10) Uani 1 1 d . . . . .
C9 C 0.4546(7) 0.7370(4) 0.5154(6) 0.088(3) Uani 1 1 d . . . . .
H9A H 0.532745 0.726199 0.488836 0.132 Uiso 1 1 calc GR . . . .
H9B H 0.464381 0.725790 0.569831 0.132 Uiso 1 1 calc GR . . . .
H9C H 0.432832 0.791577 0.508758 0.132 Uiso 1 1 calc GR . . . .
C10 C 0.2956(6) 0.6085(4) 0.6077(3) 0.0581(16) Uani 1 1 d . . . . .
H10A H 0.216974 0.619717 0.633625 0.087 Uiso 1 1 calc GR . . . .
H10B H 0.362354 0.638756 0.631104 0.087 Uiso 1 1 calc GR . . . .
H10C H 0.314456 0.553327 0.612468 0.087 Uiso 1 1 calc GR . . . .
C7 C 0.1097(7) 0.6330(6) 0.3391(4) 0.078(3) Uani 1 1 d . . . . .
H7A H 0.049684 0.675164 0.344199 0.117 Uiso 1 1 calc GR . . . .
H7B H 0.066140 0.583346 0.341680 0.117 Uiso 1 1 calc GR . . . .
H7C H 0.152464 0.637301 0.289930 0.117 Uiso 1 1 calc GR . . . .
C8 C 0.3203(9) 0.7554(4) 0.3514(6) 0.104(4) Uani 1 1 d . . . . .
H8A H 0.328828 0.732245 0.300672 0.156 Uiso 1 1 calc GR . . . .
H8B H 0.396203 0.783866 0.364037 0.156 Uiso 1 1 calc GR . . . .
H8C H 0.249404 0.790908 0.351588 0.156 Uiso 1 1 calc GR . . . .

loop_
_atom_site_aniso_label
_atom_site_aniso_U_11
_atom_site_aniso_U_22
_atom_site_aniso_U_33
_atom_site_aniso_U_23
_atom_site_aniso_U_13
_atom_site_aniso_U_12
U1 0.02109(6) 0.01371(5) 0.01383(5) 0.00154(4) 0.00105(4) 0.00170(4)
O1 0.0298(13) 0.0150(10) 0.0156(10) 0.0054(9) -0.0030(8) -0.0004(10)
C26 0.0279(19) 0.0193(15) 0.0209(15) -0.0001(12) -0.0001(14) -0.0020(15)
C22 0.031(2) 0.0211(15) 0.0152(14) 0.0006(12) -0.0006(13) 0.0020(14)
C15 0.031(2) 0.031(2) 0.0230(18) 0.0082(15) 0.0096(15) 0.0126(16)
C21 0.0248(18) 0.0164(16) 0.0144(14) -0.0004(12) 0.0004(12) 0.0017(13)
O2 0.052(2) 0.067(3) 0.060(2) 0.003(2) -0.0258(18) -0.018(2)
C23 0.033(2) 0.0296(18) 0.0156(15) 0.0014(13) -0.0020(14) 0.0068(16)
C11 0.0192(19) 0.039(2) 0.0271(19) 0.0075(16) 0.0027(14) -0.0026(15)
C25 0.036(2) 0.0167(15) 0.0286(18) 0.0036(13) 0.0057(14) -0.0009(14)
C12 0.030(2) 0.0239(17) 0.0239(17) 0.0070(13) 0.0083(16) 0.0001(17)
C32 0.038(2) 0.0200(17) 0.029(2) 0.0015(14) -0.0071(16) -0.0085(15)
C14 0.037(2) 0.0212(17) 0.0184(17) -0.0007(14) 0.0083(14) 0.0007(15)
C5 0.042(3) 0.034(2) 0.034(2) -0.0063(17) 0.0136(18) 0.0087(18)
C13 0.029(2) 0.0301(19) 0.0149(17) 0.0042(13) 0.0022(12) 0.0054(14)
C17 0.048(3) 0.028(2) 0.054(3) 0.0136(18) 0.022(2) -0.004(2)
C19 0.077(4) 0.029(2) 0.031(2) -0.014(2) 0.015(2) -0.003(2)
C24 0.039(2) 0.0253(18) 0.0202(17) 0.0060(14) 0.0030(14) 0.0078(15)
C31 0.053(3) 0.032(2) 0.0272(18) 0.0122(15) 0.0027(18) 0.0108(19)
C3 0.075(4) 0.029(2) 0.063(3) 0.021(2) 0.040(3) 0.032(2)
C18 0.044(3) 0.058(3) 0.0194(18) 0.0086(17) -0.0048(17) 0.003(2)
C28 0.051(3) 0.029(2) 0.0284(19) 0.0035(15) -0.0088(16) -0.0173(18)
C2 0.049(3) 0.058(3) 0.039(3) 0.018(2) 0.014(2) 0.037(2)
C29 0.066(3) 0.032(2) 0.024(2) -0.0055(16) -0.0082(19) -0.009(2)
C20 0.047(3) 0.047(3) 0.040(2) 0.019(2) 0.013(2) 0.028(2)
C30 0.036(3) 0.051(3) 0.041(2) 0.0042(19) -0.0084(19) -0.011(2)
C1 0.025(2) 0.036(2) 0.038(2) 0.0078(17) 0.0095(16) 0.0143(17)
C33 0.031(2) 0.042(2) 0.036(2) 0.0061(18) -0.0029(16) -0.0077(18)
C6 0.033(3) 0.056(3) 0.071(3) 0.003(3) 0.018(2) 0.004(3)
C27 0.037(2) 0.0264(19) 0.0198(17) -0.0021(14) -0.0100(15) -0.0048(16)
C16 0.028(2) 0.084(4) 0.040(3) 0.009(2) -0.0010(18) -0.020(3)
C34 0.052(3) 0.0309(19) 0.0263(19) -0.0070(18) -0.0052(19) -0.0033(17)
C4 0.055(3) 0.027(2) 0.078(4) -0.014(2) 0.035(3) 0.000(2)
C35 0.069(4) 0.032(2) 0.049(3) 0.008(2) -0.022(3) -0.026(2)
C36 0.038(3) 0.038(2) 0.036(2) 0.0054(19) -0.0045(19) -0.002(2)
C9 0.073(5) 0.043(3) 0.148(8) -0.052(4) 0.046(5) -0.018(3)
C10 0.054(4) 0.090(5) 0.030(2) -0.008(3) 0.013(2) 0.013(3)
C7 0.068(5) 0.118(6) 0.049(3) 0.012(4) -0.004(3) 0.057(5)
C8 0.133(8) 0.050(4) 0.129(7) 0.058(4) 0.090(6) 0.062(5)

_geom_special_details            
;
 All esds (except the esd in the dihedral angle between two l.s. planes)
 are estimated using the full covariance matrix.  The cell esds are taken
 into account individually in the estimation of esds in distances, angles
 and torsion angles; correlations between esds in cell parameters are only
 used when they are defined by crystal symmetry.  An approximate (isotropic)
 treatment of cell esds is used for estimating esds involving l.s. planes.
;
loop_
_geom_bond_atom_site_label_1
_geom_bond_atom_site_label_2
_geom_bond_distance
_geom_bond_site_symmetry_2
_geom_bond_publ_flag
U1 O1 2.166(2) . ?
U1 C15 2.754(4) . ?
U1 C11 2.758(4) . ?
U1 C12 2.804(4) . ?
U1 C14 2.784(4) . ?
U1 C5 2.756(4) . ?
U1 C13 2.805(3) . ?
U1 C3 2.797(4) . ?
U1 C2 2.810(4) . ?
U1 C1 2.788(4) . ?
U1 C4 2.734(5) . ?
U1 C36 2.394(5) . ?
O1 C21 1.363(4) . ?
C26 C21 1.424(5) . ?
C26 C25 1.393(5) . ?
C26 C32 1.534(5) . ?
C22 C21 1.415(5) . ?
C22 C23 1.400(5) . ?
C22 C27 1.546(5) . ?
C15 C11 1.411(6) . ?
C15 C14 1.405(6) . ?
C15 C20 1.509(5) . ?
O2 C36 1.158(6) . ?
C23 H23 0.9500 . ?
C23 C24 1.378(6) . ?
C11 C12 1.422(6) . ?
C11 C16 1.507(6) . ?
C25 H25 0.9500 . ?
C25 C24 1.390(6) . ?
C12 C13 1.392(6) . ?
C12 C17 1.503(5) . ?
C32 C33 1.521(7) . ?
C32 C34 1.535(6) . ?
C32 C35 1.541(6) . ?
C14 C13 1.438(5) . ?
C14 C19 1.503(6) . ?
C5 C1 1.398(7) . ?
C5 C4 1.429(7) . ?
C5 C10 1.521(7) . ?
C13 C18 1.507(5) . ?
C17 H17A 0.9800 . ?
C17 H17B 0.9800 . ?
C17 H17C 0.9800 . ?
C19 H19A 0.9800 . ?
C19 H19B 0.9800 . ?
C19 H19C 0.9800 . ?
C24 C31 1.520(5) . ?
C31 H31A 0.9800 . ?
C31 H31B 0.9800 . ?
C31 H31C 0.9800 . ?
C3 C2 1.407(9) . ?
C3 C4 1.408(10) . ?
C3 C8 1.511(7) . ?
C18 H18A 0.9800 . ?
C18 H18B 0.9800 . ?
C18 H18C 0.9800 . ?
C28 H28A 0.9800 . ?
C28 H28B 0.9800 . ?
C28 H28C 0.9800 . ?
C28 C27 1.537(6) . ?
C2 C1 1.419(6) . ?
C2 C7 1.510(9) . ?
C29 H29A 0.9800 . ?
C29 H29B 0.9800 . ?
C29 H29C 0.9800 . ?
C29 C27 1.539(6) . ?
C20 H20A 0.9800 . ?
C20 H20B 0.9800 . ?
C20 H20C 0.9800 . ?
C30 H30A 0.9800 . ?
C30 H30B 0.9800 . ?
C30 H30C 0.9800 . ?
C30 C27 1.542(7) . ?
C1 C6 1.498(7) . ?
C33 H33A 0.9800 . ?
C33 H33B 0.9800 . ?
C33 H33C 0.9800 . ?
C6 H6A 0.9800 . ?
C6 H6B 0.9800 . ?
C6 H6C 0.9800 . ?
C16 H16A 0.9800 . ?
C16 H16B 0.9800 . ?
C16 H16C 0.9800 . ?
C34 H34A 0.9800 . ?
C34 H34B 0.9800 . ?
C34 H34C 0.9800 . ?
C4 C9 1.512(10) . ?
C35 H35A 0.9800 . ?
C35 H35B 0.9800 . ?
C35 H35C 0.9800 . ?
C9 H9A 0.9800 . ?
C9 H9B 0.9800 . ?
C9 H9C 0.9800 . ?
C10 H10A 0.9800 . ?
C10 H10B 0.9800 . ?
C10 H10C 0.9800 . ?
C7 H7A 0.9800 . ?
C7 H7B 0.9800 . ?
C7 H7C 0.9800 . ?
C8 H8A 0.9800 . ?
C8 H8B 0.9800 . ?
C8 H8C 0.9800 . ?

loop_
_geom_angle_atom_site_label_1
_geom_angle_atom_site_label_2
_geom_angle_atom_site_label_3
_geom_angle
_geom_angle_site_symmetry_1
_geom_angle_site_symmetry_3
_geom_angle_publ_flag
O1 U1 C15 87.19(10) . . ?
O1 U1 C11 105.44(11) . . ?
O1 U1 C12 134.02(11) . . ?
O1 U1 C14 100.75(10) . . ?
O1 U1 C5 89.65(12) . . ?
O1 U1 C13 130.53(10) . . ?
O1 U1 C3 138.22(13) . . ?
O1 U1 C2 124.39(12) . . ?
O1 U1 C1 95.97(11) . . ?
O1 U1 C4 113.76(16) . . ?
O1 U1 C36 96.97(12) . . ?
C15 U1 C11 29.66(14) . . ?
C15 U1 C12 48.61(12) . . ?
C15 U1 C14 29.39(13) . . ?
C15 U1 C5 159.15(15) . . ?
C15 U1 C13 48.74(11) . . ?
C15 U1 C3 131.87(13) . . ?
C15 U1 C2 145.09(13) . . ?
C15 U1 C1 171.46(14) . . ?
C11 U1 C12 29.61(12) . . ?
C11 U1 C14 48.66(13) . . ?
C11 U1 C13 48.48(12) . . ?
C11 U1 C3 106.10(14) . . ?
C11 U1 C2 129.64(14) . . ?
C11 U1 C1 153.55(13) . . ?
C12 U1 C13 28.74(12) . . ?
C12 U1 C2 101.58(14) . . ?
C14 U1 C12 48.31(11) . . ?
C14 U1 C13 29.82(11) . . ?
C14 U1 C3 120.64(15) . . ?
C14 U1 C2 119.69(14) . . ?
C14 U1 C1 142.10(14) . . ?
C5 U1 C11 133.80(14) . . ?
C5 U1 C12 126.32(13) . . ?
C5 U1 C14 168.21(13) . . ?
C5 U1 C13 139.67(13) . . ?
C5 U1 C3 48.60(15) . . ?
C5 U1 C2 48.77(15) . . ?
C5 U1 C1 29.21(15) . . ?
C13 U1 C2 96.35(12) . . ?
C3 U1 C12 83.29(13) . . ?
C3 U1 C13 91.09(14) . . ?
C3 U1 C2 29.06(19) . . ?
C1 U1 C12 129.66(13) . . ?
C1 U1 C13 124.81(12) . . ?
C1 U1 C3 47.89(14) . . ?
C1 U1 C2 29.37(13) . . ?
C4 U1 C15 136.65(15) . . ?
C4 U1 C11 107.11(15) . . ?
C4 U1 C12 96.23(14) . . ?
C4 U1 C14 143.19(15) . . ?
C4 U1 C5 30.17(15) . . ?
C4 U1 C13 114.23(16) . . ?
C4 U1 C3 29.5(2) . . ?
C4 U1 C2 48.9(2) . . ?
C4 U1 C1 48.72(16) . . ?
C36 U1 C15 97.23(16) . . ?
C36 U1 C11 117.02(16) . . ?
C36 U1 C12 100.19(15) . . ?
C36 U1 C14 69.86(16) . . ?
C36 U1 C5 103.61(17) . . ?
C36 U1 C13 72.23(15) . . ?
C36 U1 C3 92.4(2) . . ?
C36 U1 C2 67.19(18) . . ?
C36 U1 C1 74.54(16) . . ?
C36 U1 C4 115.93(19) . . ?
C21 O1 U1 172.7(2) . . ?
C21 C26 C32 122.7(3) . . ?
C25 C26 C21 118.0(3) . . ?
C25 C26 C32 119.3(3) . . ?
C21 C22 C27 126.9(3) . . ?
C23 C22 C21 118.0(3) . . ?
C23 C22 C27 115.0(3) . . ?
C11 C15 U1 75.3(2) . . ?
C11 C15 C20 126.2(4) . . ?
C14 C15 U1 76.5(2) . . ?
C14 C15 C11 108.4(4) . . ?
C14 C15 C20 125.3(4) . . ?
C20 C15 U1 118.0(3) . . ?
O1 C21 C26 119.3(3) . . ?
O1 C21 C22 120.6(3) . . ?
C22 C21 C26 120.0(3) . . ?
C22 C23 H23 118.3 . . ?
C24 C23 C22 123.3(4) . . ?
C24 C23 H23 118.3 . . ?
C15 C11 U1 75.0(2) . . ?
C15 C11 C12 107.8(4) . . ?
C15 C11 C16 127.7(4) . . ?
C12 C11 U1 77.0(2) . . ?
C12 C11 C16 123.5(4) . . ?
C16 C11 U1 123.2(3) . . ?
C26 C25 H25 118.4 . . ?
C24 C25 C26 123.1(4) . . ?
C24 C25 H25 118.4 . . ?
C11 C12 U1 73.4(2) . . ?
C11 C12 C17 123.8(4) . . ?
C13 C12 U1 75.6(2) . . ?
C13 C12 C11 108.5(3) . . ?
C13 C12 C17 126.3(4) . . ?
C17 C12 U1 127.6(3) . . ?
C26 C32 C34 109.5(4) . . ?
C26 C32 C35 111.9(3) . . ?
C33 C32 C26 110.6(3) . . ?
C33 C32 C34 111.3(4) . . ?
C33 C32 C35 106.2(4) . . ?
C34 C32 C35 107.2(4) . . ?
C15 C14 U1 74.1(2) . . ?
C15 C14 C13 107.6(4) . . ?
C15 C14 C19 126.0(4) . . ?
C13 C14 U1 75.9(2) . . ?
C13 C14 C19 125.1(4) . . ?
C19 C14 U1 126.3(3) . . ?
C1 C5 U1 76.7(2) . . ?
C1 C5 C4 107.4(5) . . ?
C1 C5 C10 124.4(5) . . ?
C4 C5 U1 74.1(3) . . ?
C4 C5 C10 128.0(6) . . ?
C10 C5 U1 119.7(3) . . ?
C12 C13 U1 75.6(2) . . ?
C12 C13 C14 107.8(3) . . ?
C12 C13 C18 126.3(4) . . ?
C14 C13 U1 74.3(2) . . ?
C14 C13 C18 125.0(4) . . ?
C18 C13 U1 124.4(3) . . ?
C12 C17 H17A 109.5 . . ?
C12 C17 H17B 109.5 . . ?
C12 C17 H17C 109.5 . . ?
H17A C17 H17B 109.5 . . ?
H17A C17 H17C 109.5 . . ?
H17B C17 H17C 109.5 . . ?
C14 C19 H19A 109.5 . . ?
C14 C19 H19B 109.5 . . ?
C14 C19 H19C 109.5 . . ?
H19A C19 H19B 109.5 . . ?
H19A C19 H19C 109.5 . . ?
H19B C19 H19C 109.5 . . ?
C23 C24 C25 117.4(3) . . ?
C23 C24 C31 121.8(4) . . ?
C25 C24 C31 120.8(4) . . ?
C24 C31 H31A 109.5 . . ?
C24 C31 H31B 109.5 . . ?
C24 C31 H31C 109.5 . . ?
H31A C31 H31B 109.5 . . ?
H31A C31 H31C 109.5 . . ?
H31B C31 H31C 109.5 . . ?
C2 C3 U1 76.0(2) . . ?
C2 C3 C4 109.2(4) . . ?
C2 C3 C8 122.6(7) . . ?
C4 C3 U1 72.8(3) . . ?
C4 C3 C8 127.2(7) . . ?
C8 C3 U1 126.5(3) . . ?
C13 C18 H18A 109.5 . . ?
C13 C18 H18B 109.5 . . ?
C13 C18 H18C 109.5 . . ?
H18A C18 H18B 109.5 . . ?
H18A C18 H18C 109.5 . . ?
H18B C18 H18C 109.5 . . ?
H28A C28 H28B 109.5 . . ?
H28A C28 H28C 109.5 . . ?
H28B C28 H28C 109.5 . . ?
C27 C28 H28A 109.5 . . ?
C27 C28 H28B 109.5 . . ?
C27 C28 H28C 109.5 . . ?
C3 C2 U1 75.0(3) . . ?
C3 C2 C1 106.7(5) . . ?
C3 C2 C7 126.1(6) . . ?
C1 C2 U1 74.4(2) . . ?
C1 C2 C7 125.8(6) . . ?
C7 C2 U1 126.8(4) . . ?
H29A C29 H29B 109.5 . . ?
H29A C29 H29C 109.5 . . ?
H29B C29 H29C 109.5 . . ?
C27 C29 H29A 109.5 . . ?
C27 C29 H29B 109.5 . . ?
C27 C29 H29C 109.5 . . ?
C15 C20 H20A 109.5 . . ?
C15 C20 H20B 109.5 . . ?
C15 C20 H20C 109.5 . . ?
H20A C20 H20B 109.5 . . ?
H20A C20 H20C 109.5 . . ?
H20B C20 H20C 109.5 . . ?
H30A C30 H30B 109.5 . . ?
H30A C30 H30C 109.5 . . ?
H30B C30 H30C 109.5 . . ?
C27 C30 H30A 109.5 . . ?
C27 C30 H30B 109.5 . . ?
C27 C30 H30C 109.5 . . ?
C5 C1 U1 74.1(2) . . ?
C5 C1 C2 109.3(5) . . ?
C5 C1 C6 124.6(5) . . ?
C2 C1 U1 76.2(2) . . ?
C2 C1 C6 125.1(5) . . ?
C6 C1 U1 125.1(3) . . ?
C32 C33 H33A 109.5 . . ?
C32 C33 H33B 109.5 . . ?
C32 C33 H33C 109.5 . . ?
H33A C33 H33B 109.5 . . ?
H33A C33 H33C 109.5 . . ?
H33B C33 H33C 109.5 . . ?
C1 C6 H6A 109.5 . . ?
C1 C6 H6B 109.5 . . ?
C1 C6 H6C 109.5 . . ?
H6A C6 H6B 109.5 . . ?
H6A C6 H6C 109.5 . . ?
H6B C6 H6C 109.5 . . ?
C28 C27 C22 115.7(3) . . ?
C28 C27 C29 106.9(4) . . ?
C28 C27 C30 106.2(4) . . ?
C29 C27 C22 109.7(3) . . ?
C29 C27 C30 109.0(4) . . ?
C30 C27 C22 109.1(4) . . ?
C11 C16 H16A 109.5 . . ?
C11 C16 H16B 109.5 . . ?
C11 C16 H16C 109.5 . . ?
H16A C16 H16B 109.5 . . ?
H16A C16 H16C 109.5 . . ?
H16B C16 H16C 109.5 . . ?
C32 C34 H34A 109.5 . . ?
C32 C34 H34B 109.5 . . ?
C32 C34 H34C 109.5 . . ?
H34A C34 H34B 109.5 . . ?
H34A C34 H34C 109.5 . . ?
H34B C34 H34C 109.5 . . ?
C5 C4 U1 75.7(3) . . ?
C5 C4 C9 125.4(7) . . ?
C3 C4 U1 77.7(3) . . ?
C3 C4 C5 107.4(5) . . ?
C3 C4 C9 127.0(6) . . ?
C9 C4 U1 117.1(4) . . ?
C32 C35 H35A 109.5 . . ?
C32 C35 H35B 109.5 . . ?
C32 C35 H35C 109.5 . . ?
H35A C35 H35B 109.5 . . ?
H35A C35 H35C 109.5 . . ?
H35B C35 H35C 109.5 . . ?
O2 C36 U1 177.8(4) . . ?
C4 C9 H9A 109.5 . . ?
C4 C9 H9B 109.5 . . ?
C4 C9 H9C 109.5 . . ?
H9A C9 H9B 109.5 . . ?
H9A C9 H9C 109.5 . . ?
H9B C9 H9C 109.5 . . ?
C5 C10 H10A 109.5 . . ?
C5 C10 H10B 109.5 . . ?
C5 C10 H10C 109.5 . . ?
H10A C10 H10B 109.5 . . ?
H10A C10 H10C 109.5 . . ?
H10B C10 H10C 109.5 . . ?
C2 C7 H7A 109.5 . . ?
C2 C7 H7B 109.5 . . ?
C2 C7 H7C 109.5 . . ?
H7A C7 H7B 109.5 . . ?
H7A C7 H7C 109.5 . . ?
H7B C7 H7C 109.5 . . ?
C3 C8 H8A 109.5 . . ?
C3 C8 H8B 109.5 . . ?
C3 C8 H8C 109.5 . . ?
H8A C8 H8B 109.5 . . ?
H8A C8 H8C 109.5 . . ?
H8B C8 H8C 109.5 . . ?

_shelx_res_file                  
;
TITL s1_a.res in P2(1)2(1)2(1)
    s1.res
    created by SHELXL-2017/1 at 14:20:16 on 09-Jun-2022
REM Old TITL s1 in P212121 #19
REM SHELXT solution in P2(1)2(1)2(1)
REM R1 0.052, Rweak 0.027, Alpha 0.017, Orientation as input
REM Flack x = 0.014 ( 0.004 ) from Parsons' quotients
REM Formula found by SHELXT: C32 N3 O3 U
CELL 1.54178 10.7675 17.3155 17.5438 90 90 90
ZERR 4 0.0003 0.0004 0.0005 0 0 0
LATT -1
SYMM 0.5-X,-Y,0.5+Z
SYMM -X,0.5+Y,0.5-Z
SYMM 0.5+X,0.5-Y,-Z
SFAC C H O U
UNIT 144 212 8 4

L.S. 20
PLAN  60
SIZE 0.04 0.06 0.27
TEMP -123.15
BOND $H
list 4
fmap 2 53
ACTA
REM <olex2.extras>
REM <HklSrc "%.\\s1.hkl">
REM </olex2.extras>

WGHT    0.019100
FVAR       0.26890
U1    4    0.422560    0.550531    0.417074    11.00000    0.02109    0.01371 =
         0.01383    0.00154    0.00105    0.00170
O1    3    0.448118    0.457340    0.497911    11.00000    0.02981    0.01496 =
         0.01562    0.00544   -0.00303   -0.00041
C26   1    0.416514    0.330776    0.551018    11.00000    0.02790    0.01927 =
         0.02087   -0.00008   -0.00009   -0.00201
C22   1    0.563724    0.421276    0.610227    11.00000    0.03083    0.02108 =
         0.01516    0.00062   -0.00058    0.00196
C15   1    0.628141    0.494709    0.341642    11.00000    0.03079    0.03098 =
         0.02300    0.00818    0.00956    0.01264
C21   1    0.475893    0.404258    0.552650    11.00000    0.02476    0.01637 =
         0.01435   -0.00040    0.00038    0.00172
O2    3    0.195897    0.459375    0.300744    11.00000    0.05167    0.06660 =
         0.05955    0.00274   -0.02582   -0.01760
C23   1    0.587668    0.364701    0.665289    11.00000    0.03346    0.02960 =
         0.01563    0.00140   -0.00203    0.00679
AFIX  43
H23   2    0.645478    0.376206    0.704588    11.00000   -1.20000
AFIX   0
C11   1    0.652717    0.574021    0.352132    11.00000    0.01924    0.03914 =
         0.02707    0.00752    0.00266   -0.00263
C25   1    0.445573    0.278063    0.608269    11.00000    0.03613    0.01667 =
         0.02856    0.00359    0.00571   -0.00094
AFIX  43
H25   2    0.404613    0.229469    0.608280    11.00000   -1.20000
AFIX   0
C12   1    0.571962    0.616062    0.303220    11.00000    0.02998    0.02393 =
         0.02387    0.00696    0.00826    0.00011
C32   1    0.322940    0.307901    0.489072    11.00000    0.03822    0.01995 =
         0.02882    0.00149   -0.00708   -0.00855
C14   1    0.532389    0.487250    0.287718    11.00000    0.03741    0.02118 =
         0.01842   -0.00066    0.00828    0.00067
C5    1    0.284524    0.629658    0.523832    11.00000    0.04202    0.03385 =
         0.03394   -0.00629    0.01362    0.00871
C13   1    0.496852    0.563753    0.264401    11.00000    0.02919    0.03007 =
         0.01493    0.00419    0.00223    0.00541
C17   1    0.587761    0.700282    0.284916    11.00000    0.04820    0.02812 =
         0.05358    0.01363    0.02191   -0.00423
AFIX 137
H17A  2    0.512025    0.719806    0.260659    11.00000   -1.50000
H17B  2    0.658181    0.706855    0.250126    11.00000   -1.50000
H17C  2    0.603378    0.729102    0.332026    11.00000   -1.50000
AFIX   0
C19   1    0.494225    0.413943    0.248316    11.00000    0.07685    0.02898 =
         0.03078   -0.01392    0.01543   -0.00322
AFIX 137
H19A  2    0.526960    0.369492    0.276457    11.00000   -1.50000
H19B  2    0.527434    0.413620    0.196308    11.00000   -1.50000
H19C  2    0.403390    0.410906    0.246485    11.00000   -1.50000
AFIX   0
C24   1    0.531633    0.293181    0.665369    11.00000    0.03875    0.02531 =
         0.02024    0.00601    0.00303    0.00782
C31   1    0.563729    0.232108    0.724372    11.00000    0.05267    0.03231 =
         0.02722    0.01217    0.00271    0.01076
AFIX 137
H31A  2    0.617211    0.192826    0.701139    11.00000   -1.50000
H31B  2    0.487260    0.207801    0.742867    11.00000   -1.50000
H31C  2    0.607416    0.256311    0.767160    11.00000   -1.50000
AFIX   0
C3    1    0.299365    0.692522    0.409655    11.00000    0.07487    0.02921 =
         0.06272    0.02056    0.03964    0.03189
C18   1    0.410429    0.582065    0.199266    11.00000    0.04366    0.05772 =
         0.01939    0.00855   -0.00483    0.00306
AFIX 137
H18A  2    0.346919    0.541715    0.195395    11.00000   -1.50000
H18B  2    0.457838    0.584363    0.151637    11.00000   -1.50000
H18C  2    0.370342    0.632023    0.208421    11.00000   -1.50000
AFIX   0
C28   1    0.613711    0.559543    0.559489    11.00000    0.05077    0.02889 =
         0.02840    0.00353   -0.00880   -0.01731
AFIX 137
H28A  2    0.631957    0.539834    0.508337    11.00000   -1.50000
H28B  2    0.666098    0.604594    0.569953    11.00000   -1.50000
H28C  2    0.526083    0.574547    0.562417    11.00000   -1.50000
AFIX   0
C2    1    0.203640    0.637667    0.402854    11.00000    0.04910    0.05781 =
         0.03862    0.01750    0.01407    0.03674
C29   1    0.616834    0.532095    0.697665    11.00000    0.06625    0.03199 =
         0.02416   -0.00554   -0.00822   -0.00908
AFIX 137
H29A  2    0.528275    0.543887    0.703198    11.00000   -1.50000
H29B  2    0.665261    0.579739    0.702730    11.00000   -1.50000
H29C  2    0.641984    0.495468    0.737355    11.00000   -1.50000
AFIX   0
C20   1    0.698355    0.428550    0.377413    11.00000    0.04721    0.04682 =
         0.04028    0.01868    0.01267    0.02824
AFIX 137
H20A  2    0.780140    0.446602    0.394245    11.00000   -1.50000
H20B  2    0.708741    0.387129    0.339885    11.00000   -1.50000
H20C  2    0.651778    0.408960    0.421337    11.00000   -1.50000
AFIX   0
C30   1    0.779544    0.476839    0.611051    11.00000    0.03587    0.05057 =
         0.04131    0.00420   -0.00842   -0.01149
AFIX 137
H30A  2    0.803511    0.440519    0.651287    11.00000   -1.50000
H30B  2    0.828590    0.524262    0.615897    11.00000   -1.50000
H30C  2    0.794998    0.453383    0.561107    11.00000   -1.50000
AFIX   0
C1    1    0.194551    0.599901    0.474432    11.00000    0.02539    0.03609 =
         0.03777    0.00782    0.00946    0.01434
C33   1    0.211042    0.361527    0.490356    11.00000    0.03149    0.04164 =
         0.03597    0.00613   -0.00293   -0.00768
AFIX 137
H33A  2    0.167278    0.355928    0.539022    11.00000   -1.50000
H33B  2    0.154854    0.348129    0.448448    11.00000   -1.50000
H33C  2    0.238912    0.415069    0.484425    11.00000   -1.50000
AFIX   0
C6    1    0.090431    0.547841    0.498236    11.00000    0.03296    0.05566 =
         0.07063    0.00274    0.01790    0.00436
AFIX 137
H6A   2    0.062695    0.517349    0.454363    11.00000   -1.50000
H6B   2    0.021147    0.579034    0.517324    11.00000   -1.50000
H6C   2    0.119334    0.513083    0.538594    11.00000   -1.50000
AFIX   0
C27   1    0.640361    0.496277    0.618701    11.00000    0.03689    0.02636 =
         0.01984   -0.00206   -0.01002   -0.00482
C16   1    0.760018    0.610160    0.394149    11.00000    0.02819    0.08423 =
         0.03977    0.00875   -0.00104   -0.02039
AFIX 137
H16A  2    0.728733    0.649813    0.429077    11.00000   -1.50000
H16B  2    0.817109    0.633832    0.357452    11.00000   -1.50000
H16C  2    0.804009    0.570341    0.423250    11.00000   -1.50000
AFIX   0
C34   1    0.387189    0.308828    0.410980    11.00000    0.05206    0.03094 =
         0.02628   -0.00700   -0.00524   -0.00326
AFIX 137
H34A  2    0.417159    0.361100    0.400012    11.00000   -1.50000
H34B  2    0.327897    0.293056    0.371562    11.00000   -1.50000
H34C  2    0.457533    0.272919    0.411505    11.00000   -1.50000
AFIX   0
C4    1    0.352584    0.686971    0.482728    11.00000    0.05470    0.02653 =
         0.07829   -0.01364    0.03494   -0.00032
C35   1    0.271909    0.225720    0.501424    11.00000    0.06878    0.03231 =
         0.04894    0.00776   -0.02242   -0.02646
AFIX 137
H35A  2    0.340517    0.188568    0.499793    11.00000   -1.50000
H35B  2    0.211971    0.213473    0.461163    11.00000   -1.50000
H35C  2    0.230779    0.222846    0.551175    11.00000   -1.50000
AFIX   0
C36   1    0.268897    0.488141    0.340032    11.00000    0.03801    0.03838 =
         0.03645    0.00540   -0.00448   -0.00184
C9    1    0.454615    0.737041    0.515415    11.00000    0.07296    0.04262 =
         0.14816   -0.05166    0.04598   -0.01834
AFIX 137
H9A   2    0.532745    0.726199    0.488836    11.00000   -1.50000
H9B   2    0.464381    0.725790    0.569831    11.00000   -1.50000
H9C   2    0.432832    0.791577    0.508758    11.00000   -1.50000
AFIX   0
C10   1    0.295559    0.608481    0.607720    11.00000    0.05416    0.08989 =
         0.03021   -0.00842    0.01337    0.01316
AFIX 137
H10A  2    0.216974    0.619717    0.633625    11.00000   -1.50000
H10B  2    0.362354    0.638756    0.631104    11.00000   -1.50000
H10C  2    0.314456    0.553327    0.612468    11.00000   -1.50000
AFIX   0
C7    1    0.109738    0.632956    0.339066    11.00000    0.06808    0.11801 =
         0.04860    0.01157   -0.00434    0.05691
AFIX 137
H7A   2    0.049684    0.675164    0.344199    11.00000   -1.50000
H7B   2    0.066140    0.583346    0.341680    11.00000   -1.50000
H7C   2    0.152464    0.637301    0.289930    11.00000   -1.50000
AFIX   0
C8    1    0.320287    0.755408    0.351369    11.00000    0.13313    0.04964 =
         0.12911    0.05774    0.09009    0.06175
AFIX 137
H8A   2    0.328828    0.732245    0.300672    11.00000   -1.50000
H8B   2    0.396203    0.783866    0.364037    11.00000   -1.50000
H8C   2    0.249404    0.790908    0.351588    11.00000   -1.50000
AFIX   0
HKLF 4


REM  s1_a.res in P2(1)2(1)2(1)
REM R1 =  0.0140 for    6521 Fo > 4sig(Fo)  and  0.0146 for all    6638 data
REM    369 parameters refined using      0 restraints

END

WGHT      0.0191      0.0000

REM Highest difference peak  0.864,  deepest hole -0.348,  1-sigma level  0.071
Q1    1   0.4354  0.6020  0.4168  11.00000  0.05    0.86
Q2    1   0.4768  0.5778  0.4183  11.00000  0.05    0.82
Q3    1   0.4211  0.4834  0.4192  11.00000  0.05    0.78
Q4    1   0.4398  0.5543  0.3567  11.00000  0.05    0.43
Q5    1   0.4088  0.5473  0.3599  11.00000  0.05    0.43
Q6    1   0.4428  0.5554  0.4796  11.00000  0.05    0.42
Q7    1   0.3442  0.5244  0.4180  11.00000  0.05    0.36
Q8    1   0.4065  0.7745  0.4098  11.00000  0.05    0.31
Q9    1   0.3740  0.6767  0.4194  11.00000  0.05    0.28
Q10   1   0.2820  0.6738  0.5813  11.00000  0.05    0.27
Q11   1   0.5587  0.6573  0.2995  11.00000  0.05    0.27
Q12   1   0.2912  0.3930  0.4045  11.00000  0.05    0.27
Q13   1   0.3701  0.7190  0.4348  11.00000  0.05    0.26
Q14   1   0.5301  0.3395  0.6596  11.00000  0.05    0.25
Q15   1   0.1166  0.5434  0.4197  11.00000  0.05    0.25
Q16   1   0.5839  0.4593  0.6009  11.00000  0.05    0.24
Q17   1   0.3777  0.3341  0.5195  11.00000  0.05    0.24
Q18   1   0.7099  0.5042  0.5791  11.00000  0.05    0.24
Q19   1   0.3980  0.2411  0.4161  11.00000  0.05    0.22
Q20   1   0.2239  0.5530  0.4193  11.00000  0.05    0.22
Q21   1   0.3207  0.7803  0.4356  11.00000  0.05    0.22
Q22   1   0.6168  0.6979  0.5003  11.00000  0.05    0.22
Q23   1   0.5318  0.5552  0.6470  11.00000  0.05    0.22
Q24   1   0.5377  0.5238  0.2579  11.00000  0.05    0.22
Q25   1   0.5799  0.4025  0.5838  11.00000  0.05    0.21
Q26   1   0.5383  0.4820  0.3376  11.00000  0.05    0.21
Q27   1   0.4160  0.3797  0.5557  11.00000  0.05    0.21
Q28   1   0.1396  0.5151  0.5653  11.00000  0.05    0.20
Q29   1   0.2852  0.7056  0.3955  11.00000  0.05    0.20
Q30   1   0.2487  0.6620  0.4820  11.00000  0.05    0.20
Q31   1   0.1580  0.6808  0.3477  11.00000  0.05    0.20
Q32   1   0.3178  0.8189  0.4208  11.00000  0.05    0.19
Q33   1   0.5446  0.6482  0.4653  11.00000  0.05    0.19
Q34   1   0.3259  0.3217  0.4466  11.00000  0.05    0.19
Q35   1   0.2870  0.5953  0.4955  11.00000  0.05    0.18
Q36   1   0.4439  0.5649  0.2360  11.00000  0.05    0.18
Q37   1   0.2963  0.5645  0.5845  11.00000  0.05    0.18
Q38   1   0.5694  0.6848  0.4935  11.00000  0.05    0.18
Q39   1   0.5766  0.6797  0.3431  11.00000  0.05    0.18
Q40   1   0.4573  0.3224  0.5470  11.00000  0.05    0.17
Q41   1   0.2134  0.3185  0.5812  11.00000  0.05    0.17
Q42   1   0.5724  0.7164  0.5162  11.00000  0.05    0.17
Q43   1   0.4478  0.4195  0.5290  11.00000  0.05    0.17
Q44   1   0.0799  0.5766  0.5624  11.00000  0.05    0.17
Q45   1   0.1664  0.6808  0.4849  11.00000  0.05    0.17
Q46   1   0.2549  0.7213  0.5800  11.00000  0.05    0.17
Q47   1   0.5349  0.6056  0.3166  11.00000  0.05    0.17
Q48   1   0.0839  0.5570  0.4384  11.00000  0.05    0.17
Q49   1   0.4598  0.2831  0.5768  11.00000  0.05    0.17
Q50   1   0.6237  0.5387  0.3688  11.00000  0.05    0.17
Q51   1   0.4241  0.3779  0.2745  11.00000  0.05    0.17
Q52   1   0.4982  0.2152  0.7052  11.00000  0.05    0.17
Q53   1   0.0539  0.3419  0.5355  11.00000  0.05    0.17
Q54   1   0.5370  0.6591  0.3945  11.00000  0.05    0.17
Q55   1   0.6037  0.5564  0.4187  11.00000  0.05    0.16
Q56   1   0.2717  0.4371  0.5787  11.00000  0.05    0.16
Q57   1   0.6169  0.4235  0.6185  11.00000  0.05    0.16
Q58   1   0.5435  0.6001  0.2817  11.00000  0.05    0.16
Q59   1   0.5032  0.4182  0.5839  11.00000  0.05    0.16
Q60   1   0.2613  0.6792  0.4178  11.00000  0.05    0.16
;
_shelx_res_checksum              45813
_shelx_hkl_file                  
;
  -1   0   0   -0.40    5.40
  -1   0   0   -0.20    3.50
  -2   0   0 2379.46  115.29
  -3   0   0    6.30   13.40
  -3   0   0   -3.40   10.10
  -4   0   0  753.22   54.79
  -4   0   0  822.12   60.09
  -5   0   0    4.50   10.40
  -5   0   0   10.00   14.30
  -5   0   0   -4.30    9.50
  -5   0   0   -7.80   13.00
  -6   0   0 4850.01  255.27
  -6   0   0 4983.00  244.58
  -6   0   0 4848.71  236.28
  -7   0   0    8.20   19.40
  -7   0   0    4.60   15.80
  -7   0   0    4.80   13.30
  -8   0   0 1796.82  142.99
  -8   0   0 2134.19  122.89
  -8   0   0 2159.48  135.79
  -8   0   0 2030.90  102.19
  -9   0   0  -10.40   17.50
  -9   0   0   10.90    7.60
  -9   0   0    8.00    8.70
  -9   0   0    2.30    8.40
  -9   0   0    7.10   17.10
  -9   0   0   -0.70    7.90
  -9   0   0    8.50    8.20
  -9   0   0   -1.60    7.90
 -10   0   0  117.79   20.40
 -10   0   0  103.59   16.40
 -10   0   0  102.19   18.50
 -10   0   0  102.59   19.00
 -10   0   0   98.79   18.50
 -10   0   0  105.59   35.30
 -11   0   0    0.90    8.80
 -11   0   0    7.00    9.10
 -11   0   0    5.10    7.80
 -11   0   0    2.10    8.20
 -11   0   0    9.40    9.50
 -11   0   0    4.90   21.50
 -12   0   0  681.13   47.00
 -12   0   0  703.93   44.90
 -12   0   0  693.13   44.10
 -12   0   0  723.53   45.30
   0   1   0    2.30    2.40
   0   1   0    3.00    1.90
  -1   1   0 2243.58  102.99
  -1   1   0 2422.16  106.59
  -1  -1   0 2265.27  107.09
  -2   1   0  328.27   28.00
  -2  -1   0  334.37   27.40
  -2   1   0  320.47   24.00
  -2  -1   0  311.77   27.50
  -3   1   0 4913.61  229.28
  -3  -1   0 4883.71  232.98
  -3   1   0 4959.40  234.28
  -3  -1   0 5193.58  233.78
  -4   1   0  146.29   29.50
  -4  -1   0  144.59   27.20
  -4   1   0  137.49   23.00
  -5  -1   0 3052.39  165.88
  -5  -1   0 3084.29  152.08
  -5  -1   0 3111.19  162.58
  -5  -1   0 3084.89  156.78
  -5   1   0 3153.18  159.58
  -5   1   0 2927.91  158.58
  -5   1   0 2955.80  167.08
  -5   1   0 3107.19  153.48
  -6   1   0  151.38   27.80
  -6   1   0  174.78   37.80
  -6  -1   0  142.39   29.50
  -6   1   0  138.79   30.00
  -6  -1   0  128.79   32.30
  -6  -1   0  147.39   26.90
  -6  -1   0  133.59   28.00
  -7  -1   0   76.19   26.20
  -7   1   0   60.09   22.20
  -7  -1   0   59.39   20.60
  -7   1   0   75.79   31.30
  -7  -1   0   72.99   29.30
  -7   1   0   85.99   28.00
  -8   1   0   95.19   37.70
  -8  -1   0  110.19   27.60
  -8   1   0  129.29   29.80
  -8   1   0   85.29   15.80
  -8   1   0   82.09   30.00
  -8  -1   0   99.39   38.00
  -8  -1   0   93.99   16.50
  -8   1   0  103.69   17.70
  -8  -1   0  124.09   33.80
  -9  -1   0 2136.29  111.79
  -9   1   0 2310.87  114.49
  -9   1   0 2299.27  113.39
  -9   1   0 2363.06  116.09
  -9  -1   0 2227.48  133.39
  -9  -1   0 2170.88  111.59
  -9  -1   0 2290.07  114.59
  -9   1   0 2295.47  113.79
  -9  -1   0 2373.86  113.09
  -9   1   0 2266.57  135.69
  -9   1   0 2192.58  150.78
  -9   1   0 2275.87  113.19
  -9   1   0 2186.18  110.39
  -9  -1   0 2341.87  149.99
 -10   1   0  131.29   20.20
 -10  -1   0  122.79   21.10
 -10   1   0  122.39   20.60
 -10  -1   0  121.59   19.60
 -10   1   0  147.19   21.00
 -10   1   0  125.59   20.60
 -10   1   0  112.79   17.70
 -10  -1   0  125.79   19.90
 -10  -1   0  136.99   38.40
 -10   1   0   95.79   28.50
 -10   1   0   95.79   35.90
  10  -1   0  105.79   23.80
 -10  -1   0  119.79   19.50
 -10   1   0  124.39   21.50
 -11  -1   0  607.14   41.30
 -11   1   0  605.94   44.40
 -11   1   0  651.13   48.70
 -11   1   0  603.54   39.20
 -11   1   0  589.14   41.30
 -11   1   0  488.25   66.89
 -11   1   0  570.24   41.10
 -11   1   0  615.54   42.50
 -11  -1   0  594.24   40.50
 -11  -1   0  579.84   41.40
 -11  -1   0  604.84   43.70
 -12   1   0   49.99   13.60
 -12   1   0   37.60   12.50
 -12  -1   0   36.80   11.30
 -12   1   0   52.29   13.50
 -12   1   0   35.70   14.10
 -12   1   0   24.90   10.60
 -13   1   0    7.10    9.20
 -13   1   0    2.90    8.50
   0   2   0 8343.26  358.26
   0   2   0 8195.18  357.66
  -1   2   0 1183.68   57.99
   1   2   0 1026.00   51.89
  -1  -2   0 1124.49   59.19
  -2   2   0 1439.76   73.89
  -2   2   0 1234.78   66.29
  -2  -2   0 1329.77   73.09
  -3   2   0  115.19   22.20
  -3   2   0  117.29   18.50
  -3  -2   0  130.79   23.50
  -3  -2   0  133.09   22.60
  -4  -2   0  495.65   44.40
  -4   2   0  503.95   43.10
  -4   2   0  473.05   46.60
  -4  -2   0  497.35   44.50
  -4   2   0  495.45   40.20
  -4   2   0  496.75   39.10
  -5  -2   0  804.42   64.19
  -5   2   0  751.52   59.09
  -5  -2   0  796.92   56.49
  -5  -2   0  744.03   45.40
  -5  -2   0  771.02   52.59
  -5   2   0  746.23   53.19
  -5  -2   0  772.62   60.89
  -5   2   0  813.82   67.29
  -5  -2   0  771.92   45.40
  -5   2   0  756.42   57.49
  -6   2   0 2207.48  123.29
  -6  -2   0 2288.17  138.29
  -6  -2   0 2235.88  121.39
  -6   2   0 2135.79  141.39
  -6   2   0 2325.17  133.19
  -6  -2   0 2281.77  127.29
  -7   2   0  969.20   55.79
  -7  -2   0 1016.60   76.39
  -7  -2   0  912.81   84.19
  -7   2   0  921.11   88.29
  -7   2   0  970.40   70.79
  -7   2   0  922.61   78.79
  -7  -2   0  967.60   68.89
  -8  -2   0  551.74   37.90
  -8   2   0  544.65   37.80
  -8  -2   0  615.44   62.69
  -8   2   0  596.74   57.29
  -8   2   0  584.04   39.40
  -8  -2   0  567.94   52.99
  -8   2   0  634.44   67.79
  -8   2   0  507.45   74.49
  -9   2   0   49.10   13.70
  -9   2   0   49.10   13.90
  -9   2   0   44.60   12.80
  -9   2   0   36.30   21.00
  -9   2   0   53.79   13.10
  -9   2   0   52.29   13.90
  -9   2   0   41.90   13.60
  -9  -2   0   55.69   14.20
  -9   2   0   41.10   28.40
  -9  -2   0   54.89   26.70
  -9   2   0   51.19   13.30
 -10   2   0   23.10   12.00
 -10   2   0   22.50   10.40
  10  -2   0   39.40   16.80
 -10   2   0   38.80   21.90
 -10   2   0   29.30   12.10
 -10   2   0   44.60   13.90
 -10   2   0   42.30   28.30
 -10  -2   0   34.60   12.80
 -10   2   0   47.80   14.20
 -10   2   0   36.10   12.80
 -11   2   0  111.59   36.80
 -11   2   0  136.09   21.30
 -11   2   0  107.89   18.90
 -11   2   0  116.09   17.50
 -11   2   0  138.29   21.00
 -11   2   0  111.49   20.90
 -11   2   0  107.69   18.50
 -12   2   0  439.86   31.40
 -12   2   0  501.85   36.00
 -12   2   0  480.45   37.40
 -12   2   0  474.05   35.60
 -12   2   0  441.06   34.40
 -13   2   0  372.96   28.30
 -13   2   0  374.36   28.40
 -13   2   0  335.17   25.90
   0   3   0    5.80    6.80
   0   3   0    6.40    5.80
  -1   3   0  197.18   16.30
   1   3   0  194.88   16.70
   1   3   0  171.58   16.80
  -1   3   0  210.98   21.40
   2   3   0 2109.09  102.89
  -2   3   0 2332.97  113.69
  -2  -3   0 2237.98  114.39
  -2   3   0 2239.68  106.99
   3   3   0 2061.89  100.69
  -3  -3   0 2123.49  114.49
  -3   3   0 2123.29  106.59
  -3   3   0 2172.68  116.09
  -4   3   0 2331.57  120.99
  -4   3   0 2369.86  123.79
  -4   3   0 2242.68  117.89
  -4   3   0 2379.26  131.89
  -4  -3   0 2246.18  124.99
  -4  -3   0 2287.37  127.69
  -5  -3   0 1711.73  106.59
  -5  -3   0 1799.12  107.59
  -5  -3   0 1694.63   88.39
  -5   3   0 1664.43   96.29
  -5  -3   0 1744.43   88.59
  -5  -3   0 1678.53   87.49
  -5   3   0 1783.52  104.19
  -5  -3   0 1741.43   94.09
  -5   3   0 1638.54  111.39
  -5  -3   0 1743.63   97.19
   6   3   0  192.68   24.10
  -6  -3   0  242.68   29.20
  -6   3   0  187.38   31.30
  -6  -3   0  188.28   28.10
  -6   3   0  148.99   31.50
  -6  -3   0  177.18   20.90
  -6  -3   0  160.38   35.40
  -6   3   0  183.38   42.50
  -6  -3   0  201.38   33.10
  -6  -3   0  175.58   20.70
  -6  -3   0  199.48   32.90
  -7  -3   0  134.29   30.20
  -7   3   0  107.79   32.10
  -7   3   0  107.39   35.80
  -7  -3   0  130.39   36.50
  -7   3   0  112.09   16.40
   7   3   0  129.39   25.90
  -7   3   0  109.19   25.30
  -7  -3   0   91.59   26.40
  -8  -3   0 1193.68   90.89
  -8   3   0 1168.88   85.99
  -8   3   0 1220.08   66.29
  -8   3   0 1200.98   66.99
  -8   3   0 1152.78   97.39
  -9   3   0  680.43   45.80
  -9   3   0  713.93   77.79
  -9   3   0  706.93   64.99
  -9   3   0  671.43   45.30
  -9   3   0  679.23   47.00
  -9   3   0  719.23   48.00
   9  -3   0  637.94   52.99
  -9   3   0  679.93   43.80
  -9   3   0  706.13   46.60
  -9   3   0  725.23   46.30
  -9   3   0  684.33   43.80
 -10   3   0 1188.18   66.59
 -10   3   0 1152.38   63.59
 -10   3   0 1066.99   67.09
 -10   3   0 1016.10   99.09
 -10   3   0 1165.58   67.39
 -10   3   0 1096.89   64.99
  10  -3   0 1068.99   75.09
 -10   3   0 1176.78   65.99
 -11   3   0  493.45   36.80
 -11   3   0  489.35   37.00
 -11   3   0  447.76   38.00
 -11   3   0  448.26   33.60
 -11   3   0  370.86   64.79
 -11   3   0  496.25   37.20
 -11   3   0  456.25   36.30
 -12   3   0  135.59   20.60
 -12   3   0  149.99   20.00
 -12   3   0  133.09   17.80
 -12   3   0  136.69   20.10
 -12   3   0  141.69   20.20
 -12   3   0  147.69   21.90
 -13   3   0   15.60    9.70
 -13   3   0   21.30    9.10
 -13   3   0   27.00   10.70
   0   4   0 1076.99   56.59
   0   4   0 1055.89   55.39
   1   4   0 4333.97  223.38
  -1   4   0 5031.60  224.98
  -1   4   0 5485.25  229.78
   1   4   0 5166.48  224.98
   2   4   0  612.14   37.20
  -2   4   0  657.13   47.40
   2   4   0  638.84   39.00
   3   4   0    9.30    7.70
   3   4   0    9.80    6.40
  -3  -4   0    4.10   12.90
  -3   4   0   10.00   13.20
  -3   4   0    1.50    7.70
  -4   4   0  159.88   32.80
  -4  -4   0  147.99   19.50
  -4   4   0  162.98   23.90
   4   4   0  146.79   19.30
  -4  -4   0  179.88   19.90
   4   4   0  152.08   18.10
  -4  -4   0  155.98   20.10
  -4  -4   0  134.99   27.70
  -4   4   0  148.59   22.60
  -4   4   0  185.28   27.20
  -5  -4   0 2842.62  138.59
  -5  -4   0 2902.41  159.28
   5   4   0 2867.61  141.09
  -5  -4   0 2662.43  142.89
  -5   4   0 2714.83  145.59
   5   4   0 2825.22  143.09
  -5  -4   0 2876.01  137.39
  -5  -4   0 2878.01  138.99
  -5   4   0 2900.51  165.18
  -5   4   0 2963.60  154.88
  -6  -4   0  294.97   27.40
   6   4   0  236.68   27.70
  -6   4   0  244.08   32.30
  -6   4   0  226.08   40.60
  -6  -4   0  248.08   26.50
   6   4   0  228.18   28.00
  -6  -4   0  243.88   38.60
  -6  -4   0  248.48   25.50
  -6   4   0  271.07   51.59
  -7   4   0 1942.71  100.59
  -7   4   0 1958.80  146.39
  -7   4   0 2038.00  101.39
  -7   4   0 2079.19  121.39
  -7   4   0 2204.68  136.19
  -8   4   0   66.09   15.10
  -8   4   0   59.89   14.40
  -8   4   0   34.90   25.40
  -8   4   0   51.19   23.50
   8  -4   0   55.29   16.50
  -9   4   0  157.48   22.70
  -9   4   0  140.59   20.70
  -9   4   0  129.69   21.10
  -9   4   0  111.49   19.70
  -9   4   0  106.39   29.50
  -9   4   0  142.29   40.40
   9  -4   0  149.19   28.00
  -9   4   0  144.99   22.10
  -9   4   0  116.79   19.50
  -9   4   0  130.99   19.20
  -9   4   0  157.18   22.70
 -10   4   0   20.00   11.40
 -10   4   0   39.60   13.20
 -10   4   0   24.50   12.30
 -10   4   0   31.20   12.40
 -10   4   0   13.60   10.30
 -10   4   0   13.40   24.50
 -10   4   0   21.70   10.60
 -10   4   0   12.90   10.30
  10  -4   0   39.40   16.80
 -10   4   0   24.70   10.30
 -11   4   0  488.05   39.70
 -11   4   0  512.75   38.00
 -11   4   0  492.35   38.30
 -11   4   0  465.95   37.50
 -11   4   0  525.55   36.50
 -11   4   0  521.25   39.10
 -12   4   0   33.40   11.90
 -12   4   0   34.90   10.50
 -12   4   0   37.10   13.60
 -12   4   0   29.80   11.80
 -12   4   0   37.80   12.80
 -12   4   0   42.20   13.30
 -13   4   0  705.23   41.50
 -13   4   0  686.93   42.70
 -13   4   0  730.53   42.90
   0   5   0    1.50    7.10
   0   5   0    4.40    8.60
   1   5   0    9.50    8.00
  -1   5   0   -4.00    9.90
  -1   5   0   -0.60    7.00
   1   5   0    0.90    7.80
   2   5   0 3380.46  171.38
   2   5   0 3844.92  173.98
  -2   5   0 4004.60  183.48
  -2   5   0 3574.34  174.48
  -3  -5   0    2.40    7.90
   3  -5   0    9.90    6.60
  -3   5   0    4.10    9.90
   3   5   0    5.50    7.50
  -3  -5   0    7.40    8.60
  -3   5   0    4.90    8.40
  -3   5   0   -3.70   11.70
   3   5   0    4.60    6.60
  -3  -5   0   18.70   10.50
  -4  -5   0 4177.88  195.98
   4   5   0 4098.99  196.28
  -4   5   0 4325.57  219.68
  -4   5   0 4068.39  200.88
  -4  -5   0 4275.17  194.48
   4   5   0 4091.49  199.98
  -4  -5   0 4325.37  196.58
  -4   5   0 4276.87  207.68
  -4   5   0 4175.18  205.88
   5   5   0    7.00    7.50
  -5   5   0   11.00   12.70
  -5  -5   0    4.30    7.60
  -5   5   0    9.90   15.90
  -5  -5   0   15.70   10.90
  -5   5   0   -1.20   12.60
   5   5   0    3.90    7.60
  -5  -5   0   10.20    9.10
  -6   5   0  265.37   53.29
  -6  -5   0  288.27   28.50
   6   5   0  271.97   31.30
  -6  -5   0  275.87   28.60
  -6  -5   0  260.87   29.20
  -6   5   0  274.27   36.10
  -6   5   0  279.57   45.80
  -7   5   0   10.90   23.10
  -7   5   0   15.50   15.30
  -7   5   0    1.10    7.60
  -7   5   0    8.40    7.70
  -7   5   0    3.00   18.60
   7  -5   0    3.80    9.70
  -7  -5   0    2.20    9.10
  -7  -5   0    5.90    9.90
  -8   5   0 1025.70   73.49
  -8   5   0 1037.50   69.09
  -8   5   0 1074.49   81.59
   8  -5   0 1089.99   69.79
  -8   5   0 1055.29   93.69
  -8   5   0  991.60   66.79
  -8   5   0 1100.19   70.19
  -8   5   0  958.10   66.79
  -8   5   0 1040.60   61.49
  -8   5   0 1014.50   60.69
   9  -5   0   10.50   12.60
  -9   5   0    8.00    9.10
  -9   5   0   -2.30    7.90
  -9   5   0   11.60   10.50
  -9   5   0    0.80    8.30
  -9   5   0   13.80   23.60
  -9   5   0    0.90    8.70
  -9   5   0    1.30    9.10
  -9   5   0   10.80   10.70
  -9   5   0   10.90    9.50
 -10   5   0 1809.62   92.29
 -10   5   0 1480.25  126.79
 -10   5   0 1815.62   94.59
 -10   5   0 1758.22   89.79
 -10   5   0 1752.92   92.79
 -10   5   0 1659.83   89.59
 -10   5   0 1657.43   93.49
 -10   5   0 1708.53   90.59
 -10   5   0 1772.32   93.19
  10  -5   0 1680.03  103.09
 -11   5   0   67.19   15.90
 -11   5   0   76.49   17.30
 -11   5   0   48.30   12.40
 -11   5   0   51.99   13.90
 -11   5   0   63.59   15.20
 -11   5   0   83.09   14.80
 -11   5   0   69.89   15.40
 -12   5   0  120.59   19.20
 -12   5   0  101.09   16.90
 -12   5   0  123.59   18.60
 -12   5   0  110.49   18.90
 -12   5   0  111.79   15.90
 -12   5   0  119.19   18.80
 -13   5   0    2.60    7.50
 -13   5   0    0.00    7.00
   0   6   0 1906.31   97.19
   0   6   0 1804.22   94.89
   1   6   0 4391.26  213.78
  -1   6   0 4648.33  217.08
   1   6   0 4731.83  216.58
  -1   6   0 4867.51  221.18
  -2   6   0 1020.30   66.79
  -2   6   0  959.50   60.59
  -2  -6   0  907.61   52.49
  -2  -6   0  917.11   51.59
   2   6   0  966.00   58.09
  -2  -6   0 1001.80   54.69
   2   6   0  846.82   54.79
   3   6   0   18.40    9.80
  -3  -6   0   29.10   11.00
  -3   6   0   15.20   15.60
  -3  -6   0   13.00    9.20
   3  -6   0   21.40    9.10
  -3   6   0    8.00   11.90
   3   6   0   20.00   10.10
  -3   6   0   19.20   11.90
  -3  -6   0   20.10   10.20
  -4   6   0   53.19   17.70
  -4  -6   0   40.80   13.00
   4   6   0   44.10   13.70
  -4   6   0   54.89   22.30
  -4   6   0   47.20   16.60
   4   6   0   35.00   11.90
  -4   6   0   34.80   17.30
   4  -6   0   46.60    9.70
  -4  -6   0   46.10   12.40
   4  -6   0   54.89   13.10
  -4  -6   0   37.10   13.60
  -5   6   0 1992.60  115.49
  -5   6   0 1934.91  106.89
   5  -6   0 1881.21   96.19
  -5   6   0 1760.42  125.09
  -5  -6   0 1936.91   97.99
  -5  -6   0 1786.82  100.59
  -5  -6   0 1743.43   99.09
   5   6   0 1766.02  103.99
  -6  -6   0  290.07   31.40
  -6  -6   0  279.07   31.90
  -6   6   0  254.87   37.90
  -6   6   0  279.47   46.90
   6  -6   0  281.67   28.00
  -6  -6   0  313.57   29.80
  -6   6   0  219.48   48.50
   6   6   0  278.17   33.30
  -7  -6   0 1810.12   94.09
  -7  -6   0 1866.51  106.39
  -7   6   0 1905.51   97.29
  -7  -6   0 2000.40  102.79
   7   6   0 1880.01  129.29
  -7   6   0 1968.10  117.89
   7  -6   0 1962.40  105.09
  -7   6   0 1889.61   95.69
  -7   6   0 1612.44  139.89
  -7   6   0 1935.11  130.09
  -8   6   0  258.57   26.50
  -8   6   0  293.67   28.90
  -8   6   0  297.77   25.70
  -8   6   0  290.07   55.49
  -8   6   0  261.57   26.40
  -8   6   0  267.17   27.80
  -8   6   0  304.67   29.40
  -8   6   0  275.57   26.50
   8  -6   0  282.37   33.70
  -8   6   0  321.57   29.60
  -8   6   0  331.87   28.80
  -9   6   0   57.69   14.60
  -9   6   0   61.29   15.10
  -9   6   0   58.39   14.30
  -9   6   0   40.70   27.70
  -9   6   0   50.49   15.20
   9  -6   0   67.69   20.00
  -9   6   0   50.59   15.10
  -9   6   0   57.59   15.00
  -9   6   0   57.99   15.20
 -10   6   0   -2.90    7.40
 -10   6   0   10.60   10.20
 -10   6   0    4.70   10.60
  10  -6   0    7.30   12.50
 -10   6   0   25.30   10.30
 -10   6   0   10.90   10.90
 -10   6   0    8.70    9.20
 -10   6   0   18.00   23.10
  10  -6   0   12.50   10.40
 -10   6   0    4.20    8.80
 -10   6   0    6.90    9.80
 -11   6   0  490.75   36.90
 -11   6   0  491.45   39.80
 -11   6   0  500.75   39.50
 -11   6   0  564.44   39.30
 -11   6   0  544.15   36.50
 -11   6   0  526.85   36.50
 -11   6   0  499.45   39.10
 -12   6   0  102.59   17.00
 -12   6   0  137.29   19.30
 -12   6   0   96.89   17.50
 -12   6   0   96.09   17.50
 -12   6   0  117.39   16.20
 -12   6   0  115.49   17.50
   0  -7   0   -2.50    6.00
   0   7   0    0.50    9.40
   0  -7   0    4.20    7.10
   0   7   0    0.60    8.30
  -1  -7   0  170.38   19.20
  -1  -7   0  190.28   19.30
   1  -7   0  165.88   16.10
  -1  -7   0  184.68   19.10
   1   7   0  149.59   21.30
  -1   7   0  175.28   23.40
   1   7   0  174.88   22.50
  -1   7   0  179.18   26.40
   2   7   0 1140.79   68.29
   2   7   0 1073.79   64.39
  -2   7   0 1143.09   71.99
   2  -7   0 1107.09   59.99
   2  -7   0 1073.19   57.59
  -2  -7   0 1068.99   60.09
  -2  -7   0 1150.58   63.49
  -2   7   0 1233.48   77.89
  -2  -7   0 1089.59   62.39
   3  -7   0 3277.07  152.58
   3  -7   0 3137.19  148.99
  -3  -7   0 3249.87  153.68
  -3  -7   0 3198.38  156.48
  -3  -7   0 3393.26  157.68
   3   7   0 3349.96  163.48
   3   7   0 2955.80  157.48
  -3   7   0 3327.17  163.18
  -3   7   0 3367.56  177.08
   4  -7   0 1512.25   80.19
  -4  -7   0 1626.44   90.79
  -4  -7   0 1658.33   87.19
  -4   7   0 1616.54  111.99
  -4   7   0 1628.24   99.09
   4  -7   0 1676.23   85.79
  -4  -7   0 1717.03   91.19
   4   7   0 1633.34   95.59
   5  -7   0  626.54   44.10
  -5  -7   0  595.24   48.70
   5   7   0  639.74   52.29
  -5  -7   0  681.63   45.60
  -5   7   0  609.04   68.59
  -5  -7   0  603.64   47.30
  -5   7   0  569.74   57.39
  -6   7   0  126.29   19.40
   6  -7   0  119.39   21.80
   6   7   0  105.39   25.70
  -6   7   0   92.59   30.20
  -6   7   0  126.79   42.10
  -6  -7   0  115.19   20.60
  -6  -7   0   84.69   22.60
  -6   7   0  107.39   16.80
  -6  -7   0   97.29   15.20
  -6  -7   0   80.09   20.50
  -7  -7   0   27.10    9.70
  -7   7   0   22.10   10.00
   7   7   0   36.30   17.10
  -7  -7   0   19.30   14.30
  -7   7   0   15.70   10.10
   7  -7   0   43.70   15.30
  -7  -7   0   22.60   12.00
  -7   7   0   20.10   22.10
  -7  -7   0   20.80   16.10
  -8   7   0  376.26   32.00
  -8   7   0  366.26   33.20
  -8   7   0  386.96   32.50
  -8   7   0  375.26   34.20
  -8   7   0  395.06   32.60
  -8   7   0  386.26   33.30
  -8  -7   0  406.76   32.70
   8  -7   0  398.36   39.60
  -8   7   0  396.56   58.79
  -8   7   0  358.66   29.80
  -8   7   0  383.56   31.80
  -8   7   0  374.06   33.00
  -9   7   0  439.86   37.70
   9  -7   0  430.26   36.20
  -9   7   0  435.96   38.00
  -9   7   0  391.66   34.60
  -9   7   0  453.15   35.30
   9  -7   0  472.25   45.40
  -9   7   0  401.06   34.50
  -9   7   0  462.05   36.40
  -9   7   0  444.86   33.50
  -9   7   0  418.46   36.40
  -9   7   0  458.65   34.50
  -9   7   0  352.96   63.09
 -10   7   0  779.52   50.89
 -10   7   0  854.41   50.19
 -10   7   0  769.22   54.19
 -10   7   0  871.51   51.19
 -10   7   0  599.74   76.79
  10  -7   0  769.42   61.89
  10  -7   0  815.02   52.59
 -10   7   0  795.32   51.49
 -10   7   0  848.82   53.99
 -10   7   0  798.02   52.29
 -10   7   0  789.12   52.69
 -11   7   0  304.97   30.90
 -11   7   0  327.57   27.80
 -11   7   0  295.17   26.70
 -11   7   0  332.97   26.80
 -11   7   0  356.06   32.10
 -11   7   0  291.17   28.50
 -11   7   0  318.77   29.50
  11  -7   0  290.47   28.00
 -12   7   0   58.69   11.60
 -12   7   0   56.79   13.90
 -12   7   0   43.50   12.40
 -12   7   0   52.29   13.40
 -12   7   0   49.20   11.80
 -12   7   0   53.59   13.50
   0  -8   0 3747.62  177.28
   0   8   0 4036.60  189.98
   0  -8   0 3801.62  178.18
   0   8   0 3992.30  190.08
   0  -8   0 3616.34  176.08
   1  -8   0 1070.79   61.59
  -1  -8   0 1049.20   61.39
   1  -8   0 1164.08   62.89
  -1   8   0 1110.59   71.79
   1   8   0 1118.89   69.69
  -1  -8   0 1147.39   63.69
   1   8   0 1118.99   67.79
  -1   8   0 1172.48   75.09
  -1   8   0 1097.29   56.79
  -1  -8   0 1099.49   60.49
   1  -8   0 1051.99   58.99
   2  -8   0 1728.03   91.09
  -2  -8   0 1869.71   92.39
   2   8   0 1700.33   96.09
  -2   8   0 1880.01  110.69
   2  -8   0 1719.43   88.79
  -2  -8   0 1810.22   94.59
   2   8   0 1801.12  101.69
  -2   8   0 1835.02  106.79
  -2  -8   0 1923.71   96.19
  -3  -8   0    4.10    7.80
   3   8   0    7.70    9.70
  -3  -8   0    2.70   10.10
   3  -8   0    9.00    7.30
  -3   8   0    9.90   16.30
  -3  -8   0    2.30    9.30
   3  -8   0    5.70    8.30
  -3   8   0   -0.10    5.90
   4  -8   0  531.25   35.70
  -4   8   0  586.34   63.79
  -4  -8   0  559.54   44.90
  -4  -8   0  566.34   40.70
   4  -8   0  566.54   40.50
  -4  -8   0  558.24   44.70
  -4   8   0  570.34   51.29
   4   8   0  564.54   48.50
  -5   8   0  216.98   37.70
  -5  -8   0  220.18   29.00
  -5   8   0  185.58   36.10
  -5   8   0  185.38   44.60
   5  -8   0  206.28   25.10
   5   8   0  206.78   30.20
  -5  -8   0  221.78   34.10
  -5  -8   0  223.68   25.90
   6  -8   0 1523.05   85.39
   6   8   0 1381.76   95.49
  -6  -8   0 1465.25   89.79
  -6  -8   0 1428.26   75.69
  -6   8   0 1463.25  104.29
  -6   8   0 1455.25   79.19
  -6   8   0 1427.56   74.49
  -6   8   0 1267.27  117.99
  -6  -8   0 1479.45   83.69
  -6  -8   0 1389.06   91.29
  -7   8   0  469.45   41.60
  -7  -8   0  545.05   50.29
  -7  -8   0  601.04   45.70
  -7  -8   0  589.44   38.80
  -7   8   0  548.55   38.20
   7  -8   0  551.04   46.80
  -7   8   0  542.45   41.80
  -7   8   0  562.04   65.99
  -7  -8   0  564.54   53.89
  -7   8   0  523.45   41.70
  -8  -8   0  713.93   60.29
  -8   8   0  759.42   49.60
  -8   8   0  776.02   51.49
  -8   8   0  823.62   54.89
  -8  -8   0  782.02   55.19
  -8   8   0  783.02   51.39
  -8  -8   0  803.62   48.20
   8  -8   0  783.72   52.19
  -8   8   0  732.73   80.69
  -8   8   0  767.32   51.69
   8  -8   0  828.42   61.19
  -8   8   0  830.22   51.49
  -8   8   0  767.82   47.80
  -8   8   0  807.72   49.70
  -8  -8   0  805.52   50.29
  -8   8   0  809.42   54.49
  -9   8   0   27.80   11.10
  -9   8   0   29.30   13.70
  -9   8   0   44.60   14.50
  -9   8   0   32.00   12.40
  -9   8   0   30.70   29.00
  -9   8   0   51.69   15.10
   9  -8   0   37.30   13.30
  -9   8   0   31.50   12.80
  -9   8   0   34.70   12.60
  -9   8   0   35.30   13.90
   9  -8   0   54.69   19.30
  -9   8   0   44.90   11.90
 -10   8   0   23.50   10.30
 -10   8   0   33.50   11.90
 -10   8   0   49.90   14.30
 -10   8   0   34.20   14.10
 -10   8   0   58.69   16.60
 -10   8   0   33.30   33.10
  10  -8   0   34.80   17.80
 -10   8   0   37.80   13.30
  10  -8   0   37.30   13.30
  10  -8   0   51.09   14.10
 -10   8   0   38.50   11.80
 -11   8   0   98.79   17.80
 -11   8   0  133.09   18.40
 -11   8   0  120.69   20.40
 -11   8   0  128.39   19.70
 -11   8   0  134.59   17.50
 -11   8   0  108.89   17.00
  11  -8   0  119.49   18.30
 -11   8   0  143.09   21.10
 -12   8   0  532.65   34.70
 -12   8   0  518.55   35.60
 -12   8   0  600.44   38.50
 -12   8   0  591.84   34.30
 -12   8   0  564.04   38.40
   0  -9   0   -2.30    8.10
   0  -9   0    6.10    7.30
   0   9   0    4.60    5.60
   0  -9   0   -0.10    7.00
   0  -9   0    5.20    7.00
   0   9   0   17.30   13.30
   0   9   0    3.30    9.00
  -1   9   0 1508.55   94.39
   1  -9   0 1479.05   79.49
  -1   9   0 1442.76   73.79
  -1  -9   0 1436.16   79.59
  -1   9   0 1485.65   91.49
  -1  -9   0 1459.65   77.89
   1  -9   0 1465.55   77.19
   1  -9   0 1466.95   77.19
  -1  -9   0 1469.75   80.79
   1   9   0 1427.46   88.69
   2   9   0  407.36   40.10
  -2   9   0  402.56   29.30
  -2   9   0  431.56   45.80
   2  -9   0  411.56   30.90
  -2  -9   0  434.76   36.20
   2  -9   0  404.36   32.70
  -2  -9   0  429.56   33.10
  -2   9   0  435.26   48.50
  -2  -9   0  469.45   37.20
  -3  -9   0 4705.43  213.88
   3  -9   0 4495.75  209.38
  -3  -9   0 4374.16  217.38
   3  -9   0 4597.04  213.28
  -3  -9   0 4777.42  219.38
   3   9   0 4549.74  227.08
  -3   9   0 4593.84  241.58
  -3   9   0 4355.66  236.58
  -4  -9   0  105.69   21.70
  -4  -9   0  129.19   25.40
  -4  -9   0  130.39   21.00
   4  -9   0  162.28   23.90
  -4   9   0  139.19   38.60
   4   9   0  124.29   26.50
   4  -9   0  127.39   16.70
   5  -9   0 1320.87   71.69
  -5   9   0 1379.26   74.69
   5  -9   0 1409.56   79.59
  -5   9   0 1183.58   90.39
  -5   9   0 1229.18  108.99
  -5  -9   0 1295.97   85.69
  -5  -9   0 1320.97   83.49
  -5  -9   0 1284.37   69.19
   5   9   0 1250.77   88.99
  -5  -9   0 1301.47   77.09
  -6  -9   0   -0.50   11.60
  -6  -9   0   11.80   11.50
  -6  -9   0    6.90   14.30
  -6   9   0    2.70    9.20
   6  -9   0    0.70    7.80
  -6  -9   0    5.90    7.00
   6  -9   0    0.00   10.10
  -6   9   0    6.00    7.80
  -6   9   0   -4.90   16.50
   6   9   0    4.60   12.50
  -7   9   0  240.08   30.40
  -7   9   0  240.68   29.20
  -7  -9   0  231.98   22.40
  -7   9   0  263.77   25.90
  -7  -9   0  215.58   40.40
  -7  -9   0  239.68   23.20
   7  -9   0  268.47   33.40
  -7   9   0  239.98   23.90
   7  -9   0  224.98   28.20
  -7  -9   0  262.37   22.90
  -7   9   0  237.08   48.70
  -7  -9   0  260.77   39.00
  -7   9   0  224.48   23.20
  -7   9   0  272.87   31.00
  -7   9   0  278.67   28.80
  -7   9   0  199.58   23.10
  -7  -9   0  233.88   22.60
  -7  -9   0  240.48   29.50
  -7   9   0  225.28   29.20
  -7  -9   0  243.38   24.00
  -8   9   0   48.60   15.40
   8  -9   0   43.30   14.00
  -8  -9   0   39.70   11.60
   8  -9   0   46.90   18.00
  -8   9   0   45.90   14.70
  -8   9   0   60.19   30.10
  -8   9   0   61.39   13.70
  -8   9   0   60.69   16.90
  -8  -9   0   48.60   16.50
  -8   9   0   41.80   12.20
  -8  -9   0   40.80   12.40
  -8  -9   0   45.40   19.80
  -8   9   0   46.90   13.00
  -8   9   0   49.60   15.60
  -8   9   0   39.50   13.00
  -8   9   0   46.70   13.90
  -8  -9   0   49.10   11.90
   9  -9   0 1104.89   76.49
  -9   9   0 1176.48   71.09
  -9   9   0 1134.49   66.39
  -9   9   0 1140.89   67.99
  -9  -9   0 1064.89   63.29
  -9   9   0  946.21   94.79
  -9  -9   0 1109.49   64.69
  -9   9   0 1026.40   63.39
  -9   9   0 1142.59   63.19
   9  -9   0 1156.48   67.39
  -9   9   0 1136.89   65.69
  -9   9   0 1107.69   66.49
  -9   9   0 1129.59   62.49
 -10   9   0  139.49   22.90
 -10   9   0  102.89   18.90
 -10   9   0  113.39   17.10
  10  -9   0  119.99   17.40
 -10   9   0  149.29   21.80
 -10   9   0  138.39   19.90
  10  -9   0  126.19   20.40
 -10   9   0  135.29   20.60
 -10   9   0  115.79   22.60
 -10   9   0  134.49   18.70
 -11   9   0  769.92   47.80
 -11   9   0  725.53   41.50
 -11   9   0  624.44   43.50
 -11   9   0  715.43   44.20
 -11   9   0  698.13   42.40
 -11   9   0  730.83   43.50
 -11   9   0  682.33   47.80
  11  -9   0  630.44   41.90
 -12   9   0   -4.30    7.90
 -12   9   0    8.20    6.40
 -12   9   0   -4.60    7.40
  12  -9   0    7.00    6.10
 -12   9   0    5.40    5.80
 -12   9   0    4.10    8.60
   0 -10   0 3194.78  153.28
   0 -10   0 3003.70  149.39
   0  10   0 3134.79  167.68
   0  10   0 3014.70  145.79
   0 -10   0 3256.17  153.08
  -1  10   0   18.60    8.20
   1 -10   0   12.10    9.40
  -1  10   0   17.00   15.90
   1 -10   0   12.20   10.70
   1 -10   0   29.40   11.70
  -1 -10   0   13.20   11.20
  -1 -10   0    5.70   10.50
  -1 -10   0   -0.90    8.50
   1  10   0   12.90   12.60
  -1  10   0   17.00   13.80
  -2  10   0 1263.87   91.59
  -2 -10   0 1247.58   71.79
   2  10   0 1275.27   85.19
  -2  10   0 1232.38   91.59
  -2  10   0 1259.57   69.49
   2 -10   0 1242.18   70.69
  -2 -10   0 1332.27   77.79
   2 -10   0 1320.27   74.79
  -2 -10   0 1353.06   77.79
   3 -10   0    2.60    9.00
  -3 -10   0    9.40   12.90
   3  10   0    7.70   11.10
  -3 -10   0    8.80   11.70
  -3  10   0    5.70   18.10
  -3 -10   0    8.40    9.40
  -3  10   0   20.20   20.50
   3 -10   0    5.50    8.40
   4  10   0  402.16   45.20
  -4 -10   0  457.95   38.00
  -4  10   0  418.66   60.89
   4 -10   0  437.76   33.90
  -4 -10   0  448.26   43.10
   4 -10   0  411.46   32.60
  -4 -10   0  436.36   43.70
   4 -10   0  440.26   38.20
  -4 -10   0  442.46   31.30
  -5 -10   0   29.50   13.80
   5 -10   0   33.30   11.60
  -5 -10   0   30.00   18.80
  -5 -10   0   44.10   12.00
   5 -10   0   18.20   13.50
  -5  10   0   28.50   26.90
   5  10   0   42.10   19.50
  -5 -10   0   19.70   15.20
  -6 -10   0 2972.50  138.99
  -6  10   0 2866.11  144.39
  -6  10   0 2828.12  151.58
  -6  10   0 2601.94  136.69
   6 -10   0 2922.81  141.09
  -6 -10   0 2838.92  155.88
  -6 -10   0 2890.31  137.09
   6 -10   0 2881.41  149.39
  -6  10   0 2885.11  143.79
  -6 -10   0 2944.61  147.39
  -6 -10   0 2697.13  158.78
  -6 -10   0 2759.52  136.89
  -6 -10   0 2753.22  136.29
  -7  10   0   15.20   12.40
  -7  10   0   30.90   11.70
  -7 -10   0   44.50   15.40
  -7 -10   0   19.10    9.50
  -7 -10   0   21.90   19.90
  -7  10   0   20.90   10.40
  -7 -10   0   26.70   10.00
   7 -10   0   35.80   16.40
  -7  10   0   20.00   10.30
  -7 -10   0   34.60   11.10
   7 -10   0   39.00   13.50
  -7 -10   0   24.30   10.00
  -7 -10   0   27.00   10.30
  -7  10   0   39.70   26.00
  -7  10   0   15.90   12.30
  -7  10   0   20.60    9.60
  -7  10   0   38.80   14.30
  -7 -10   0   34.00   13.90
  -7 -10   0   33.20   18.40
   8 -10   0 1139.79   67.79
   8 -10   0 1085.09   63.49
  -8 -10   0 1159.28   62.99
  -8 -10   0 1095.99   62.29
  -8  10   0  922.91   93.59
  -8  10   0 1165.78   62.79
   8 -10   0 1137.19   77.19
  -8 -10   0  969.30   76.39
  -8  10   0 1064.39   63.19
  -8 -10   0 1174.38   65.69
  -8  10   0 1085.69   67.19
  -8 -10   0 1171.18   62.79
  -8  10   0 1147.89   71.69
  -8  10   0 1110.09   64.49
  -8  10   0 1076.29   67.19
  -8  10   0 1116.99   66.59
  -8 -10   0 1191.28   72.09
  -8  10   0 1088.99   61.79
   9 -10   0   13.10    9.30
  -9  10   0   10.40   11.30
  -9 -10   0   10.90    8.20
  -9  10   0   10.60    8.40
  -9  10   0   11.90   11.80
   9 -10   0    5.70   10.00
   9 -10   0    8.60   13.90
  -9  10   0    5.40    9.20
  -9  10   0    8.90    9.90
  -9  10   0    5.10   21.70
  -9  10   0   10.20   11.70
  -9 -10   0    7.30    7.30
  -9 -10   0    0.50    7.70
  -9  10   0    4.90    7.80
  -9  10   0   11.90    9.70
  -9 -10   0    0.00    7.20
 -10  10   0   55.29   13.90
 -10  10   0   46.50   15.20
 -10  10   0   40.70   12.80
  10 -10   0   54.39   12.60
 -10  10   0   64.29   12.50
 -10  10   0   64.99   13.20
 -10  10   0   61.59   17.90
  10 -10   0   54.39   14.00
 -10  10   0   54.09   13.90
 -11  10   0    3.00   10.00
 -11  10   0    5.50    6.30
 -11  10   0   -2.60    9.80
 -11  10   0   10.40    7.40
 -11  10   0    7.40    8.80
 -11  10   0    0.90    6.50
   0  11   0    5.00   11.70
   0 -11   0    6.70   10.10
   0 -11   0   -1.10    9.70
   0  11   0    0.00    6.20
   1 -11   0  896.81   61.79
  -1  11   0  739.63   47.30
  -1  11   0  767.52   67.59
  -1 -11   0  803.72   51.29
  -1 -11   0  725.63   54.19
  -1 -11   0  785.02   54.99
   1  11   0  761.52   65.19
   1 -11   0  791.22   52.59
   1  11   0  770.62   47.00
   2 -11   0  458.85   36.60
   2  11   0  425.16   46.90
  -2  11   0  454.55   53.19
  -2 -11   0  454.85   37.20
   2 -11   0  426.46   34.90
  -2  11   0  449.66   57.69
   2 -11   0  499.05   39.70
  -2 -11   0  472.75   42.60
  -2 -11   0  456.35   41.50
   3 -11   0 3540.45  166.98
   3 -11   0 3315.07  160.68
  -3 -11   0 3261.27  154.48
  -3 -11   0 3370.36  170.58
  -3 -11   0 3371.16  163.18
   3  11   0 3318.07  180.78
  -3 -11   0 3251.27  170.18
  -3  11   0 3006.20  192.18
   3 -11   0 3187.28  156.48
  -4 -11   0  408.16   30.40
   4 -11   0  430.36   39.50
   4 -11   0  388.26   33.40
   4 -11   0  394.86   32.50
  -4 -11   0  426.66   37.50
  -4 -11   0  354.26   42.40
   4  11   0  371.16   46.00
  -4  11   0  398.66   60.89
  -4 -11   0  419.66   42.40
  -5 -11   0 1194.48   83.29
  -5 -11   0 1189.08   86.79
  -5 -11   0 1282.37   69.19
  -5 -11   0 1215.08   76.19
   5 -11   0 1297.07   79.39
   5 -11   0 1172.08   70.39
  -6 -11   0   84.59   28.50
  -6 -11   0   82.09   15.70
  -6 -11   0   91.39   16.90
  -6  11   0   75.49   16.20
  -6  11   0   76.69   14.10
   6 -11   0   75.29   15.30
  -6 -11   0   84.89   20.50
  -6 -11   0   69.89   14.30
  -6  11   0   60.79   19.30
  -6  11   0   61.69   19.80
   6 -11   0   68.99   21.10
  -6  11   0   92.59   20.10
  -6 -11   0   92.69   18.40
   6 -11   0   84.49   18.10
  -6 -11   0   66.29   21.90
  -6 -11   0   73.39   14.70
  -6 -11   0   87.09   15.30
  -7 -11   0   45.00   16.20
  -7  11   0   50.39   17.80
  -7  11   0   35.00   12.30
  -7 -11   0   58.09   13.30
  -7 -11   0   46.50   25.30
  -7  11   0   51.59   17.30
   7 -11   0   45.00   18.70
  -7 -11   0   52.09   12.50
   7 -11   0   32.20   12.40
  -7 -11   0   49.40   12.80
  -7 -11   0   35.40   10.90
  -7 -11   0   44.00   19.00
   7 -11   0   51.29   15.40
  -7  11   0   32.40    9.80
  -7 -11   0   54.89   13.80
  -7  11   0   46.20   16.00
  -7 -11   0   45.40   14.70
   8 -11   0  168.88   30.80
   8 -11   0  159.88   23.60
  -8 -11   0  166.78   27.00
  -8 -11   0  160.88   31.70
  -8  11   0  171.28   21.20
  -8 -11   0  164.78   20.60
  -8  11   0  150.08   23.80
  -8  11   0  175.48   21.40
  -8 -11   0  139.89   18.90
  -8 -11   0  181.68   21.60
  -8 -11   0  177.68   19.70
  -8 -11   0  184.58   20.10
   8 -11   0  142.29   20.10
  -8  11   0  170.98   24.00
  -8  11   0  171.78   27.00
  -9  11   0 1068.69   63.59
  -9  11   0 1062.29   58.99
  -9  11   0 1014.20   64.99
  -9 -11   0 1066.69   61.09
  -9  11   0 1075.99   59.39
  -9 -11   0 1121.59   59.59
  -9  11   0 1036.20   61.09
   9 -11   0 1018.10   62.79
  -9  11   0 1059.99   61.19
   9 -11   0 1038.50   59.59
  -9 -11   0 1089.59   58.89
  -9 -11   0 1110.79   59.59
  -9  11   0 1101.59   69.89
 -10  11   0  186.68   20.50
 -10  11   0  207.58   19.40
  10 -11   0  206.38   21.80
  10 -11   0  194.68   19.60
 -10  11   0  202.38   22.50
 -10  11   0  212.18   22.20
 -10  11   0  168.38   26.00
 -10  11   0  172.28   21.70
 -10  11   0  168.78   24.50
 -11  11   0  498.75   30.60
 -11  11   0  537.85   37.30
 -11  11   0  494.25   35.30
 -11  11   0  546.45   32.20
  11 -11   0  499.15   32.70
 -11  11   0  492.15   32.60
 -11  11   0  504.45   30.10
   0 -12   0 2584.14  132.49
   0 -12   0 2452.85  122.29
   0  12   0 2570.14  125.39
   0 -12   0 2533.85  132.99
   0  12   0 2465.05  150.38
   1  12   0 1410.76   75.99
  -1 -12   0 1416.96   84.99
  -1 -12   0 1391.46   85.39
  -1 -12   0 1339.67   73.29
   1 -12   0 1398.36   74.59
   1  12   0 1398.76   99.29
  -1 -12   0 1385.36   71.49
  -1  12   0 1347.77   76.19
  -1 -12   0 1409.26   80.09
  -1  12   0 1360.26  100.69
   1 -12   0 1412.26   82.49
   2 -12   0  516.75   42.00
   2 -12   0  491.55   42.20
   2  12   0  507.95   54.39
   2 -12   0  545.55   38.00
  -2 -12   0  507.75   40.60
  -2 -12   0  511.35   34.40
   2  12   0  558.14   38.30
  -2 -12   0  496.85   46.90
  -2 -12   0  489.65   35.70
  -2 -12   0  559.24   47.60
  -2  12   0  445.16   57.19
   3 -12   0   50.29   13.80
   3 -12   0   62.19   17.10
  -3 -12   0   62.49   13.70
   3  12   0   74.69   26.60
  -3 -12   0   61.19   17.70
  -3 -12   0   82.09   22.90
  -3 -12   0   77.29   22.40
   3 -12   0   56.99   18.40
   4 -12   0  252.87   28.10
  -4 -12   0  229.78   22.90
  -4 -12   0  190.98   34.10
   4 -12   0  224.38   27.60
   4 -12   0  238.38   31.10
  -4 -12   0  248.78   29.90
  -4 -12   0  226.78   35.40
  -5 -12   0  295.17   28.10
   5 -12   0  297.07   28.30
   5 -12   0  321.47   30.90
  -5 -12   0  323.87   41.40
  -5  12   0  330.97   40.10
  -5  12   0  310.17   27.80
  -5 -12   0  307.17   26.60
  -5  12   0  320.87   25.00
  -5 -12   0  274.97   44.50
  -5 -12   0  322.97   28.60
  -5 -12   0  341.67   28.00
  -5 -12   0  323.97   27.40
  -5 -12   0  322.37   27.70
  -5 -12   0  324.57   34.70
  -5 -12   0  332.57   26.40
   5 -12   0  363.36   39.10
  -5  12   0  337.57   29.00
  -6  12   0 1622.54   94.99
  -6 -12   0 1620.34   83.19
   6 -12   0 1551.94   83.69
  -6 -12   0 1636.24   82.69
   6 -12   0 1573.74   87.19
  -6 -12   0 1507.95  100.39
  -6 -12   0 1587.94   81.79
  -6 -12   0 1619.44   85.09
   6 -12   0 1653.73   98.49
  -6  12   0 1580.74   84.29
  -6 -12   0 1403.46  103.09
  -6 -12   0 1555.14   81.89
  -6 -12   0 1578.74   85.09
  -6  12   0 1428.46   78.49
  -6 -12   0 1517.55   91.99
  -6  12   0 1468.15   82.89
  -7 -12   0  509.85   44.10
  -7  12   0  506.35   38.30
  -7 -12   0  489.85   35.30
  -7 -12   0  511.45   36.10
  -7  12   0  544.25   47.00
  -7  12   0  500.25   42.60
  -7 -12   0  560.94   40.20
   7 -12   0  529.95   50.19
  -7 -12   0  519.45   38.30
   7 -12   0  519.75   41.00
  -7 -12   0  490.25   35.30
  -7 -12   0  486.25   50.79
  -7  12   0  562.04   38.70
  -7 -12   0  407.16   53.79
   7 -12   0  512.55   37.70
  -7  12   0  504.15   34.30
  -7 -12   0  540.45   36.80
  -8  12   0  630.34   40.50
  -8  12   0  767.32   54.99
  -8 -12   0  611.04   47.50
   8 -12   0  657.53   46.20
   8 -12   0  664.43   56.79
  -8 -12   0  680.13   41.90
  -8 -12   0  655.53   41.00
  -8 -12   0  678.53   44.10
  -8 -12   0  718.63   47.50
  -8 -12   0  683.13   42.10
   8  12   0  600.34   44.30
  -8  12   0  654.53   45.20
  -8 -12   0  589.04   55.19
   8 -12   0  670.43   43.60
  -8 -12   0  669.23   42.30
  -8  12   0  656.13   48.80
  -9 -12   0   43.40   11.70
  -9  12   0   46.30   12.50
   9 -12   0   38.30   11.30
  -9  12   0   41.10   11.10
  -9  12   0   41.80   10.70
   9 -12   0   32.90   11.70
  -9 -12   0   55.29   11.30
  -9 -12   0   41.50   10.40
  -9  12   0   51.79   16.60
  -9 -12   0   44.50   10.40
 -10  12   0   53.69   10.20
 -10 -12   0   54.59    9.60
  10 -12   0   60.19   10.80
 -10  12   0   61.49   11.40
 -10  12   0   52.09   11.90
 -10  12   0   33.20   14.10
  10 -12   0   64.29   12.90
 -10  12   0   71.99   16.30
  11 -12   0   97.09   12.20
 -11  12   0   89.89   10.60
   0  13   0    1.80   14.00
   0 -13   0   14.00   11.80
   0 -13   0    5.70    8.10
   0 -13   0   11.50   12.60
   0  13   0   10.90    8.60
  -1 -13   0  529.65   37.30
  -1  13   0  575.64   64.79
  -1 -13   0  575.14   39.00
  -1 -13   0  601.14   51.09
   1 -13   0  615.74   48.40
   1 -13   0  554.74   39.10
  -1  13   0  581.84   42.10
  -1 -13   0  579.34   49.80
   1  13   0  581.74   41.80
  -2 -13   0 1196.68   73.59
   2 -13   0 1196.98   76.09
   2 -13   0 1192.78   68.09
  -2 -13   0 1204.28   81.09
   2  13   0 1296.27   71.09
  -2 -13   0 1256.57   67.79
  -2 -13   0 1090.99   79.19
  -2 -13   0 1210.78   65.99
  -3 -13   0  693.93   44.80
   3 -13   0  728.33   53.79
  -3 -13   0  785.92   47.40
  -3 -13   0  739.33   51.39
  -3 -13   0  760.52   61.49
  -3 -13   0  783.02   63.39
  -3  13   0  671.73   45.10
  -3 -13   0  711.83   52.39
   3 -13   0  734.13   47.30
  -3 -13   0  760.32   46.60
  -3  13   0  640.64   50.89
   3  13   0  762.22   49.50
   3 -13   0  707.23   48.20
  -3 -13   0  695.13   45.70
   3 -13   0  752.92   56.39
  -4 -13   0 1251.07   90.39
  -4 -13   0 1298.87   71.59
   4  13   0 1381.26   76.49
  -4 -13   0 1341.47   71.89
   4 -13   0 1237.58   72.09
  -4 -13   0 1338.37   89.59
  -4  13   0 1198.98   70.29
  -4 -13   0 1313.57   72.69
  -4 -13   0 1280.97   71.89
  -4  13   0 1259.27   70.19
   4 -13   0 1393.36   85.29
   4 -13   0 1351.36   75.39
  -4 -13   0 1305.07   71.59
  -4  13   0 1301.17   84.29
  -4 -13   0 1325.37   80.19
  -4 -13   0 1335.57   70.49
  -4 -13   0 1243.28   69.29
   5 -13   0   95.09   19.60
  -5 -13   0   62.99   23.20
  -5 -13   0  118.59   18.60
  -5 -13   0   95.59   29.80
   5 -13   0   88.69   23.60
  -5 -13   0   81.89   20.00
   5 -13   0   75.79   16.50
  -5 -13   0  105.39   18.00
  -5 -13   0   82.99   16.50
  -5  13   0   92.99   25.30
  -5 -13   0   92.29   15.30
  -5 -13   0   86.39   16.50
  -5  13   0   99.59   17.10
  -5 -13   0   91.09   15.80
  -5  13   0   98.19   17.50
  -5 -13   0   91.09   16.20
   6 -13   0  153.88   23.30
  -6 -13   0  154.58   21.90
  -6 -13   0  142.29   25.50
  -6 -13   0  163.88   21.40
  -6  13   0  141.89   17.80
  -6 -13   0  136.09   30.60
   6 -13   0  209.68   34.10
  -6  13   0  147.89   20.60
  -6  13   0  157.78   29.20
  -6 -13   0  167.58   22.40
  -6 -13   0  132.39   18.40
  -6 -13   0  174.38   23.40
   6 -13   0  140.59   21.60
   6  13   0  198.98   27.20
  -6 -13   0  123.29   18.60
  -6 -13   0  140.19   33.90
  -6  13   0  172.98   23.60
  -7 -13   0   20.40    9.00
  -7 -13   0   18.00    9.90
  -7  13   0   -5.20   13.50
   7 -13   0    7.00   14.40
   7 -13   0   11.00   10.40
   7 -13   0   23.50   10.70
   7  13   0   -1.90    7.50
  -7  13   0   17.20   10.40
  -7 -13   0   12.80   15.20
  -7 -13   0   14.80    8.40
  -7  13   0   16.10    9.10
  -7 -13   0    5.30    9.80
  -7 -13   0   23.90   19.40
  -7 -13   0    8.30    7.30
  -7 -13   0    8.90    8.00
  -7  13   0   10.10    8.00
  -7 -13   0   21.20   10.40
  -8 -13   0  543.25   35.00
  -8 -13   0  532.95   34.80
  -8 -13   0  481.85   35.90
  -8  13   0  568.84   38.90
  -8  13   0  484.35   33.10
   8 -13   0  515.45   38.90
   8 -13   0  512.15   36.20
  -8 -13   0  605.84   37.90
  -8  13   0  470.35   42.20
  -8 -13   0  516.15   34.90
  -8  13   0  528.75   45.50
  -8 -13   0  530.55   35.90
   9 -13   0  385.96   29.50
  -9  13   0  358.56   35.10
  -9 -13   0  328.47   26.40
  -9 -13   0  378.96   25.50
   9 -13   0  335.77   28.40
   9 -13   0  344.57   26.30
  -9  13   0  322.87   31.70
  -9  13   0  357.66   25.10
  -9 -13   0  363.36   25.50
  -9  13   0  366.16   28.70
  -9 -13   0  343.17   25.20
 -10  13   0  558.14   39.70
 -10  13   0  550.74   31.60
 -10  13   0  593.44   34.60
  10 -13   0  556.44   31.90
 -10  13   0  536.35   36.10
 -10 -13   0  582.34   31.30
  10 -13   0  589.14   35.30
   0  14   0  136.69   22.40
   0 -14   0  104.09   24.70
   0 -14   0  108.49   21.40
   0 -14   0  144.19   23.30
   0 -14   0   98.09   17.40
   0 -14   0   86.99   16.20
   0 -14   0  127.19   18.60
   1 -14   0 2495.95  132.79
  -1 -14   0 2271.17  117.09
   1 -14   0 2527.45  124.79
   1  14   0 2459.55  123.29
   1 -14   0 2381.36  118.99
  -1 -14   0 2311.17  116.59
  -1 -14   0 2376.36  133.19
  -1  14   0 2266.87  116.19
  -1 -14   0 2388.26  119.99
  -1 -14   0 2408.16  121.69
  -1 -14   0 2255.97  113.79
   1 -14   0 2312.67  117.49
  -1 -14   0 2503.25  118.79
   1 -14   0 2317.67  121.59
  -1  14   0 2460.95  124.29
   1 -14   0 2329.77  116.09
  -1 -14   0 2564.94  136.99
  -1  14   0 2401.06  115.99
  -2 -14   0   24.10   11.80
  -2 -14   0   23.20   16.10
  -2 -14   0   28.00    9.20
   2 -14   0   42.90   17.50
  -2 -14   0   23.40    9.20
  -2  14   0   23.00    9.50
   2  14   0   19.30   11.10
  -2 -14   0   30.00   10.80
  -2 -14   0   26.60   11.70
   2 -14   0   22.80   10.10
  -2 -14   0   12.10    9.30
  -2 -14   0   23.80   16.20
  -2 -14   0   18.10    9.00
  -2 -14   0   27.20   10.80
   2 -14   0   31.50   11.50
  -2 -14   0   27.20   10.20
  -2  14   0   29.40    9.90
   2 -14   0   24.60    9.90
   3  14   0   23.40   11.50
   3 -14   0   51.69   17.90
  -3 -14   0   27.00   10.50
  -3 -14   0   34.70   12.70
   3 -14   0   24.10    9.60
   3 -14   0   33.50   12.10
  -3 -14   0   27.60   18.60
   3 -14   0   50.49   13.00
  -3 -14   0   17.70   16.10
  -3  14   0   39.80   11.20
  -3 -14   0   34.10   11.00
  -3 -14   0   40.80   12.00
  -3 -14   0   29.90   10.10
  -3 -14   0   41.40   13.20
  -3 -14   0   27.20   13.50
   3 -14   0   41.80   12.30
  -3 -14   0   31.60   11.40
  -4 -14   0   58.89   14.10
  -4 -14   0   32.60   10.40
  -4 -14   0   48.70   13.00
  -4 -14   0   37.20   11.80
  -4 -14   0   42.00   20.20
  -4 -14   0   46.10   16.10
  -4  14   0   36.20   20.20
   4 -14   0   37.50   13.10
   4 -14   0   48.90   15.30
  -4 -14   0   57.19   24.00
   4 -14   0   40.00   13.40
   4  14   0   40.40   13.80
  -4  14   0   41.40   11.20
  -4 -14   0   57.99   13.20
  -4 -14   0   36.20   12.70
   4 -14   0   16.50   15.40
  -4  14   0   31.80   11.30
   4 -14   0   44.30   11.70
  -5 -14   0  880.91   52.09
  -5 -14   0  876.11   52.49
  -5 -14   0  814.92   50.29
  -5 -14   0  822.02   49.70
  -5 -14   0  838.12   52.69
  -5  14   0  784.92   50.69
   5 -14   0  861.61   55.79
   5  14   0  881.01   56.89
   5 -14   0  853.21   53.09
  -5 -14   0  761.72   66.19
   5 -14   0  858.81   54.29
   5 -14   0  879.31   64.89
  -5  14   0  783.72   62.69
  -5 -14   0  818.72   51.29
  -5 -14   0  766.82   69.49
  -5 -14   0  823.22   59.09
  -5 -14   0  834.32   51.79
  -5  14   0  844.72   50.89
  -6  14   0  162.08   21.30
  -6  14   0  144.49   20.80
  -6  14   0  183.88   31.60
  -6 -14   0  134.79   23.90
   6 -14   0  175.08   31.40
  -6  14   0  167.88   18.80
   6 -14   0  171.68   25.00
   6 -14   0  157.98   22.20
  -6 -14   0  165.08   32.80
   6 -14   0  161.68   22.80
  -6 -14   0  165.98   22.10
  -6 -14   0  169.88   20.30
   6  14   0  142.89   23.60
  -6 -14   0  158.88   21.10
  -6 -14   0  150.08   20.90
  -6 -14   0  119.29   30.70
  -6 -14   0  147.99   20.20
  -6 -14   0  184.18   21.80
  -7 -14   0 1299.17   68.79
  -7 -14   0 1370.86   70.49
  -7 -14   0 1017.00   87.09
   7  14   0 1288.17   81.89
  -7 -14   0 1285.87   68.29
   7 -14   0 1257.27   69.79
  -7  14   0 1168.68   69.19
  -7 -14   0 1255.37   70.29
  -7  14   0 1352.56   81.79
   7 -14   0 1288.57   72.99
  -7 -14   0 1297.87   69.49
  -7  14   0 1411.46   70.09
   7 -14   0 1287.67   72.59
  -7 -14   0 1273.17   67.39
  -7  14   0 1212.08   65.19
  -8 -14   0   79.79   13.10
  -8 -14   0   81.49   13.30
  -8  14   0  103.79   21.80
   8 -14   0   81.59   15.50
   8 -14   0   69.09   14.50
  -8 -14   0   96.79   14.00
  -8 -14   0   75.79   12.80
   8 -14   0   79.29   13.30
  -8 -14   0   99.69   15.10
  -8  14   0   76.89   12.70
  -8 -14   0   82.79   14.40
  -8  14   0   67.39   13.70
   9 -14   0   86.09   12.50
  -9 -14   0   82.99   11.30
  -9 -14   0   93.19   12.50
  -9  14   0   86.59   11.50
  -9 -14   0   95.49   13.70
  -9 -14   0   78.49   11.40
  -9  14   0   66.89   12.10
   9 -14   0   92.29   14.40
   9 -14   0   88.89   14.00
  10 -14   0   14.50    6.00
 -10  14   0   10.20    5.50
   0  15   0    1.60    7.20
   0 -15   0   11.30    8.50
   0 -15   0   -1.30   10.10
   0 -15   0    9.40   14.80
   0 -15   0   -1.60    6.70
   0 -15   0    9.10    9.20
   0 -15   0   -0.40    7.40
   0  15   0    7.70    6.70
   0  15   0   12.40   10.60
  -1 -15   0    9.20   13.50
  -1  15   0    5.60    6.70
  -1 -15   0    4.30    7.90
   1  15   0    4.40    9.30
   1 -15   0    2.70   12.40
  -1 -15   0    3.50    6.60
  -1  15   0    8.50    7.50
  -1 -15   0    3.50   14.40
  -1 -15   0    8.80   11.10
   1 -15   0   10.30   10.90
  -1 -15   0   -4.00    8.30
   1 -15   0    1.70    7.30
  -1 -15   0    7.50    8.00
   1 -15   0    4.40    7.80
   1 -15   0    2.90    8.20
  -1 -15   0   -2.00    7.20
  -2 -15   0 1336.47   69.89
  -2 -15   0 1367.86   90.99
  -2  15   0 1256.67   70.39
   2 -15   0 1370.36   73.19
   2  15   0 1370.86   77.99
  -2  15   0 1251.77   69.79
  -2 -15   0 1241.68   71.29
  -2 -15   0 1315.77   69.89
  -2 -15   0 1308.27   71.79
   2 -15   0 1251.97   70.19
  -2 -15   0 1318.57   75.29
  -2 -15   0 1320.87   74.09
   2 -15   0 1419.06   74.89
  -2 -15   0 1377.56   73.49
   2 -15   0 1360.36   86.09
  -2 -15   0 1315.37   88.59
  -2 -15   0 1303.57   71.79
  -2 -15   0 1302.87   71.59
   3 -15   0   63.09   15.40
  -3 -15   0   71.49   14.80
  -3 -15   0   79.79   15.40
  -3 -15   0   72.69   14.90
  -3 -15   0   72.79   16.20
  -3 -15   0  104.09   18.40
   3 -15   0   77.49   14.40
  -3 -15   0   67.39   13.40
   3 -15   0   68.79   15.00
  -3  15   0   79.49   15.10
  -3 -15   0   80.59   26.00
   3  15   0   76.49   17.10
   3 -15   0   94.79   23.80
  -3 -15   0   98.39   16.10
  -3 -15   0   46.80   20.60
  -3  15   0   72.99   13.50
  -3 -15   0   80.99   16.20
   4  15   0 1161.88   70.19
  -4 -15   0 1085.79   84.09
  -4 -15   0 1118.89   62.39
   4 -15   0 1173.98   65.69
   4 -15   0 1163.88   67.29
  -4  15   0 1176.08   63.49
  -4 -15   0 1182.28   65.39
  -4 -15   0 1124.09   65.59
  -4 -15   0 1102.69   65.19
  -4 -15   0 1081.09   80.89
  -4  15   0 1131.49   64.19
   4 -15   0 1166.98   65.79
   4 -15   0 1103.09   61.69
  -4 -15   0 1228.98   65.89
  -4 -15   0 1109.59   65.59
  -4 -15   0 1149.08   63.69
  -5 -15   0   -2.70    6.80
   5  15   0   12.20   10.20
  -5 -15   0    5.70    7.30
  -5 -15   0   13.30    9.90
   5 -15   0    4.20    8.10
  -5  15   0    3.60    7.40
  -5 -15   0    8.10    8.10
  -5 -15   0    8.30   14.30
  -5 -15   0    2.40   16.30
  -5  15   0   14.90    8.80
   5 -15   0   12.10    9.20
  -5 -15   0    4.10    8.40
  -5 -15   0    6.20    7.20
   5 -15   0    4.20    9.10
  -5 -15   0   14.20    8.80
  -6 -15   0  103.39   17.20
   6 -15   0  117.89   19.30
  -6 -15   0   82.19   26.50
  -6 -15   0  114.39   16.70
  -6  15   0  128.39   18.80
  -6 -15   0   86.19   24.00
  -6 -15   0  104.89   17.00
   6 -15   0  126.19   19.10
   6  15   0  118.89   21.10
  -6 -15   0  126.79   18.40
  -6 -15   0  112.19   18.20
  -6  15   0  110.49   16.70
  -6 -15   0  110.79   16.40
   6 -15   0  121.39   18.00
  -7 -15   0    2.00    5.50
  -7  15   0    5.20    6.30
  -7 -15   0    7.60    7.30
  -7 -15   0   12.50    7.30
   7 -15   0    6.50    8.70
  -7 -15   0    9.30    7.20
   7 -15   0    3.30    7.80
  -7 -15   0   10.40    7.40
  -7  15   0    2.90    7.00
  -7 -15   0    7.00    7.20
  -7  15   0   11.10    7.60
   7 -15   0    0.60    7.50
  -8  15   0  582.54   33.40
  -8 -15   0  590.34   37.20
  -8  15   0  577.54   37.00
   8 -15   0  614.94   36.40
  -8 -15   0  572.44   34.80
  -8 -15   0  581.94   35.90
   8 -15   0  632.94   38.20
  -8 -15   0  591.54   34.80
  -8 -15   0  623.14   36.10
  -8 -15   0  605.74   34.90
   8 -15   0  607.24   38.20
   9 -15   0    3.40    5.30
  -9 -15   0    4.40    4.70
  -9  15   0    5.20    4.20
  -9  15   0    1.40    5.00
   9 -15   0   10.30    5.40
  -9 -15   0    4.10    4.20
  -9 -15   0    0.30    3.90
   0 -16   0  450.95   47.60
   0  16   0  438.66   39.60
   0 -16   0  497.85   35.20
   0 -16   0  485.15   34.60
   0 -16   0  508.85   40.60
   0 -16   0  476.35   37.70
   0 -16   0  493.15   35.40
   0  16   0  475.45   33.40
  -1  16   0 1569.64   85.69
  -1  16   0 1683.13   86.69
   1  16   0 1769.12   95.59
  -1 -16   0 1653.63   92.69
  -1 -16   0 1638.14  105.29
  -1 -16   0 1714.13   85.99
   1  16   0 1774.02   87.39
  -1 -16   0 1749.62   91.39
   1 -16   0 1773.02   90.09
   1 -16   0 1698.23  104.79
  -1 -16   0 1527.85  127.89
  -1 -16   0 1743.13   88.69
   1 -16   0 1739.53   88.99
  -1 -16   0 1698.83   87.89
   1 -16   0 1852.71   92.79
  -1 -16   0 1717.63   88.49
   1 -16   0 1685.03   87.79
   2 -16   0   20.50    9.30
  -2 -16   0   20.80   11.80
   2 -16   0   24.20   10.60
  -2 -16   0   25.40    9.50
  -2 -16   0   33.30   10.50
  -2 -16   0   31.10   11.30
  -2  16   0   10.80    8.30
  -2 -16   0   46.00   19.10
  -2 -16   0   29.80    9.40
  -2 -16   0   31.00   11.20
  -2 -16   0   40.00   20.00
  -2 -16   0   21.80   10.00
  -2 -16   0   33.60   15.00
   2  16   0   22.80   11.80
  -2  16   0   26.10    9.20
   2 -16   0   26.20   10.30
   2 -16   0   37.50   18.50
   3 -16   0   40.10   12.50
   3  16   0   41.90   13.90
  -3 -16   0   35.70   11.20
   3 -16   0   36.70   11.40
  -3  16   0   41.10   11.00
  -3 -16   0   14.30   16.40
  -3 -16   0   28.90    9.20
   3 -16   0   37.90   19.50
  -3 -16   0   33.20   10.70
  -3 -16   0   31.80   11.60
   3 -16   0   35.80   10.60
  -3  16   0   29.40   10.00
  -3 -16   0   45.80   20.80
  -3 -16   0   54.49   12.80
  -3 -16   0   46.80   12.00
  -3 -16   0   37.60   12.90
  -3 -16   0   44.60   11.20
  -4 -16   0  120.89   19.10
  -4 -16   0   89.69   27.20
  -4 -16   0  123.89   18.50
  -4 -16   0   99.09   15.60
   4 -16   0  144.29   19.00
  -4 -16   0  115.09   17.80
   4 -16   0  111.49   15.70
   4  16   0  116.29   20.40
   4 -16   0  149.09   20.90
  -4  16   0   98.69   15.80
  -4  16   0  108.29   16.20
   4 -16   0   92.29   16.70
  -4 -16   0  115.39   18.70
  -4 -16   0  109.09   17.40
  -4 -16   0  107.89   25.60
  -4 -16   0   96.49   15.00
  -5 -16   0  765.62   48.30
   5  16   0  780.22   52.49
  -5 -16   0  799.22   45.60
  -5 -16   0  594.94   57.59
  -5 -16   0  807.82   48.10
   5 -16   0  776.42   47.30
   5 -16   0  793.62   48.10
  -5 -16   0  697.73   62.99
  -5 -16   0  785.42   47.80
  -5 -16   0  808.22   48.80
  -5  16   0  784.72   47.00
  -5  16   0  807.02   46.10
  -5 -16   0  746.83   45.90
  -5 -16   0  807.72   47.40
   5 -16   0  802.52   49.80
  -6  16   0  170.08   20.20
   6 -16   0  155.28   21.10
  -6 -16   0  151.68   18.90
  -6 -16   0  148.19   16.80
  -6 -16   0  114.89   15.60
  -6  16   0  173.18   17.70
  -6 -16   0  157.68   19.80
  -6 -16   0  161.38   18.60
   6 -16   0  137.19   18.30
   6 -16   0  128.79   17.70
  -6 -16   0  153.88   18.40
  -7 -16   0 1018.20   53.99
   7 -16   0 1008.10   54.99
   7 -16   0 1039.20   57.09
  -7 -16   0  998.80   53.59
   7 -16   0 1024.70   55.89
  -7 -16   0 1020.00   56.39
  -7  16   0 1061.29   53.39
  -7 -16   0  999.80   54.49
  -7  16   0 1044.40   55.89
  -7 -16   0 1066.59   55.89
  -7 -16   0 1004.80   54.69
  -8 -16   0   57.59    9.50
  -8 -16   0   67.99    9.90
   8 -16   0   59.19   11.20
   8 -16   0   81.59   10.90
  -8  16   0   60.39   10.20
   8 -16   0   66.29   10.60
  -8 -16   0   55.29    8.80
  -8 -16   0   58.09   10.60
  -8 -16   0   69.09    9.90
  -9  16   0   66.79    9.40
   0 -17   0    0.20    6.50
   0 -17   0    7.90    7.60
   0 -17   0   -2.00   13.00
   0 -17   0    3.80    9.10
   0 -17   0   -3.20    5.90
   0  17   0    0.60    5.60
  -1 -17   0  125.99   21.50
  -1 -17   0  132.49   20.70
   1 -17   0  143.19   19.00
   1  17   0  119.69   21.60
   1 -17   0  147.99   19.80
  -1 -17   0  130.99   18.70
  -1 -17   0  110.59   17.10
  -1  17   0  137.29   17.60
   1 -17   0  118.89   20.20
  -1  17   0  128.29   16.80
   1  17   0  144.49   18.80
  -1 -17   0  148.59   17.80
   1 -17   0  147.69   19.90
   1 -17   0  122.19   28.10
  -1 -17   0  126.49   29.50
  -1 -17   0  162.48   20.00
  -1  17   0  118.59   16.50
   2 -17   0  494.25   34.80
  -2 -17   0  483.75   46.10
  -2 -17   0  476.65   35.60
   2 -17   0  515.05   35.70
  -2  17   0  509.85   33.50
  -2 -17   0  483.45   32.20
  -2 -17   0  473.15   37.00
   2 -17   0  484.35   46.90
  -2 -17   0  490.95   33.90
   2  17   0  453.55   38.80
   2 -17   0  481.85   33.30
  -2 -17   0  524.35   34.90
   2  17   0  497.75   33.00
  -2 -17   0  501.45   50.89
  -2 -17   0  487.55   34.20
  -2  17   0  436.26   32.40
  -3  17   0  913.01   48.40
  -3 -17   0  842.02   47.90
   3  17   0  778.92   46.00
  -3 -17   0  791.32   46.70
   3 -17   0  836.32   48.90
  -3 -17   0  814.12   48.90
  -3 -17   0  817.32   66.69
  -3 -17   0  729.33   60.79
  -3  17   0  795.52   47.60
  -3 -17   0  841.32   47.30
  -3 -17   0  836.82   50.69
  -3 -17   0  803.42   50.99
   3 -17   0  785.32   46.60
  -3 -17   0  813.02   48.90
   3  17   0  839.72   54.69
  -3 -17   0  788.82   48.50
   3 -17   0  796.62   49.99
   4 -17   0  670.03   41.90
  -4  17   0  692.43   39.50
  -4 -17   0  586.54   41.10
  -4 -17   0  643.34   41.90
  -4 -17   0  617.44   40.20
  -4  17   0  588.24   39.00
  -4 -17   0  625.04   40.50
  -4 -17   0  601.84   37.90
  -4 -17   0  651.73   40.40
   4 -17   0  623.04   37.40
  -4 -17   0  614.14   38.40
   4 -17   0  659.03   40.80
  -5 -17   0  407.26   30.20
  -5 -17   0  369.36   28.90
   5 -17   0  455.45   31.60
  -5 -17   0  381.06   29.00
   5 -17   0  361.16   27.10
  -5 -17   0  408.96   30.00
  -5  17   0  380.76   28.30
   5 -17   0  406.06   29.20
  -5 -17   0  399.56   28.60
  -5 -17   0  410.86   27.90
  -5 -17   0  397.46   27.90
  -5  17   0  416.36   27.90
  -6 -17   0   10.10    6.00
  -6 -17   0    4.20    6.10
  -6 -17   0    5.00    6.30
   6 -17   0    9.70    7.40
  -6 -17   0    9.80    6.90
  -6  17   0   -0.80    5.40
  -6 -17   0    5.40    5.30
   6 -17   0    6.80    6.10
   6 -17   0    3.50    5.80
  -6  17   0   11.30    6.10
  -6 -17   0    6.40    6.80
  -7 -17   0   15.40    6.10
  -7  17   0   17.20    6.70
  -7 -17   0   19.20    6.80
   7 -17   0   12.10    6.00
  -7 -17   0   23.00    7.00
   7 -17   0    8.20    6.00
  -7  17   0   26.00    9.80
  -7 -17   0   14.70    6.00
  -7 -17   0   20.70    6.40
   7 -17   0   15.60    6.70
  -7 -17   0   20.60    7.40
   8 -17   0  274.17   17.60
  -8 -17   0  280.17   17.20
  -8 -17   0  281.17   17.80
  -8 -17   0  271.17   18.10
  -8  17   0  285.07   18.40
   0 -18   0 1046.10   60.99
   0 -18   0 1056.39   58.29
   0 -18   0 1043.70   58.09
   0  18   0 1103.79   57.69
   0 -18   0 1082.69   58.39
  -1  18   0  262.37   21.70
   1 -18   0  282.57   23.40
   1  18   0  271.27   21.80
  -1 -18   0  259.37   22.60
  -1  18   0  230.08   20.60
   1 -18   0  289.07   24.10
  -1 -18   0  276.07   23.20
  -1  18   0  291.47   23.00
  -1 -18   0  256.17   24.80
   1 -18   0  244.78   22.10
  -1 -18   0  266.67   21.00
   1 -18   0  257.47   25.20
   2 -18   0  470.55   33.40
  -2 -18   0  490.45   32.20
  -2 -18   0  490.45   32.80
  -2 -18   0  467.25   30.80
  -2 -18   0  499.65   33.40
  -2  18   0  497.95   32.10
   2  18   0  500.75   31.30
  -2  18   0  449.16   31.20
   2 -18   0  456.85   31.20
  -2 -18   0  476.55   35.00
   2 -18   0  531.65   34.00
  -3  18   0   12.70    7.30
  -3 -18   0    3.00    7.30
   3 -18   0   11.60    7.40
   3 -18   0   14.80    7.90
  -3 -18   0    1.00    8.00
   3  18   0    8.60    6.00
  -3 -18   0    4.70    5.60
  -3 -18   0    4.50    6.50
  -3  18   0    6.50    6.30
  -3 -18   0    9.90    7.20
  -3 -18   0   17.20    7.40
   3 -18   0   10.70    6.50
  -3 -18   0    7.80    6.10
  -3 -18   0   11.80    7.60
  -4 -18   0   96.09   13.90
   4 -18   0  125.99   16.90
  -4 -18   0  100.29   13.70
   4  18   0  110.69   13.40
  -4 -18   0   91.49   13.00
  -4 -18   0  119.39   15.70
  -4 -18   0  117.79   16.70
  -4 -18   0  112.49   16.30
  -4 -18   0   96.19   14.40
  -4  18   0  104.79   14.20
   4 -18   0  103.69   14.90
  -4  18   0  109.29   14.70
   5  18   0  309.97   20.50
   5 -18   0  319.47   23.60
  -5 -18   0  320.57   22.10
  -5 -18   0  313.17   22.60
  -5 -18   0  295.77   23.30
  -5 -18   0  323.07   23.00
  -5  18   0  330.67   22.10
   5 -18   0  355.76   25.20
  -5 -18   0  300.77   23.90
  -5 -18   0  303.57   23.80
  -5  18   0  316.57   22.90
   6 -18   0  948.01   50.69
  -6 -18   0  924.41   50.09
   6 -18   0  963.20   49.80
  -6 -18   0  963.10   49.00
  -6 -18   0  952.60   48.70
  -6 -18   0  981.20   50.39
  -6  18   0  983.30   47.90
  -6 -18   0  970.00   49.20
  -6 -18   0  921.81   50.29
  -6  18   0 1005.70   50.09
  -7  18   0  266.07   17.50
  -7 -18   0  260.07   16.80
   7 -18   0  265.77   17.30
  -7 -18   0  248.68   17.50
  -7 -18   0  242.78   16.20
   0  19   0   -2.20    4.60
   0 -19   0   -4.50    4.70
   0  19   0    3.20    5.50
   0 -19   0    6.60    6.10
   1  19   0  245.48   19.60
  -1 -19   0  243.38   22.90
   1 -19   0  256.47   20.70
  -1 -19   0  232.68   19.90
   1 -19   0  263.87   20.80
  -1 -19   0  250.47   21.20
   1 -19   0  265.87   21.10
  -1  19   0  270.07   20.80
   2 -19   0   65.69   10.90
  -2 -19   0   44.30    9.60
  -2 -19   0   71.69   13.30
   2  19   0   64.89   10.30
  -2 -19   0   68.19   11.00
   2 -19   0   57.69   11.00
   2 -19   0   59.89   11.00
  -2  19   0   57.29    9.80
  -2 -19   0   50.79    9.10
  -2  19   0   67.59   10.80
  -3 -19   0 1203.08   63.49
  -3 -19   0 1292.37   66.29
  -3 -19   0 1300.87   62.79
   3 -19   0 1253.67   62.39
   3 -19   0 1289.47   64.59
   3  19   0 1221.48   62.09
  -3 -19   0 1280.57   64.59
  -3  19   0 1299.17   63.29
  -3  19   0 1244.58   62.79
   3 -19   0 1283.77   64.99
   4 -19   0   51.79   10.10
  -4 -19   0   54.99   10.90
   4 -19   0   42.10    8.80
  -4 -19   0   45.10    8.00
  -4 -19   0   55.19    9.40
  -4  19   0   53.89    9.00
  -4 -19   0   47.20    8.60
  -4 -19   0   52.09    9.70
  -4  19   0   45.40    8.70
   4  19   0   49.90    8.10
   5  19   0  502.75   27.00
  -5 -19   0  496.15   30.50
  -5 -19   0  494.75   28.60
   5 -19   0  536.25   30.20
  -5 -19   0  538.05   29.60
  -5  19   0  509.35   29.10
  -5 -19   0  502.05   28.50
  -5 -19   0  531.35   30.30
  -5  19   0  542.95   28.70
  -6 -19   0    1.70    3.80
  -6 -19   0    5.40    3.90
   6 -19   0    4.40    4.10
  -6  19   0    0.30    3.60
  -6 -19   0    7.30    3.80
  -6 -19   0    3.00    4.00
  -6 -19   0    3.20    4.30
   0  20   0 1373.46   65.09
   0 -20   0 1334.37   65.89
   0  20   0 1369.36   65.79
   0 -20   0 1324.17   66.39
  -1 -20   0   13.70    6.20
  -1  20   0   13.00    5.50
  -1 -20   0    5.80    5.30
   1  20   0   10.80    5.20
   1 -20   0    7.80    5.40
   1 -20   0   11.60    5.80
   1  20   0    5.60    4.90
   2  20   0  426.56   25.30
  -2 -20   0  383.76   23.10
   2 -20   0  374.86   24.20
  -2 -20   0  407.46   27.20
  -2 -20   0  424.66   26.00
   2  20   0  421.86   24.60
  -2  20   0  430.66   25.10
  -2 -20   0  388.26   23.90
   2 -20   0  424.16   25.90
  -3  20   0    8.60    4.50
  -3 -20   0    7.40    4.40
   3  20   0   11.40    4.80
  -3 -20   0    6.60    4.90
  -3 -20   0   10.60    6.60
   3 -20   0    9.30    5.40
   3  20   0   12.50    5.10
  -3  20   0   14.60    5.30
   3 -20   0   12.40    6.70
   4 -20   0  171.78   13.90
  -4 -20   0  164.78   12.50
  -4 -20   0  185.68   15.50
  -4 -20   0  181.98   13.90
   4  20   0  186.88   13.80
   4  20   0  167.48   12.00
  -4  20   0  194.78   13.40
  -4 -20   0  160.48   13.80
  -4  20   0  166.68   12.70
   5  20   0    2.70    3.40
   5 -20   0    1.90    3.70
  -5 -20   0    4.20    4.60
   0  21   0    1.50    3.60
   0 -21   0   -1.90    3.80
   0 -21   0    0.30    3.70
   1 -21   0  399.66   22.20
  -1 -21   0  375.46   22.00
  -1  21   0  380.66   21.60
   1  21   0  382.16   21.50
   1 -21   0  368.96   21.50
   1  21   0  357.86   21.50
   2 -21   0   78.59    8.90
   2  21   0   86.39    8.50
  -2  21   0   87.29    8.70
   2  21   0  102.69    9.10
  -2 -21   0   92.19    9.20
  -3 -21   0  846.62   41.30
   0   0   1    2.50    2.30
  -1   0   1 2183.08  102.19
  -1   0  -1 2268.37   96.99
  -1   0   1 2141.59  102.29
  -2   0  -1 3450.85  158.48
  -2   0   1 3524.55  164.38
  -2   0  -1 3477.75  162.18
  -2   0   1 3587.34  165.58
  -3   0   1   66.59   18.00
  -3   0   1   81.09   20.80
  -3   0  -1   90.59   19.20
  -3   0  -1   66.99   14.40
  -4   0   1 3784.72  194.68
  -4   0   1 3880.11  197.38
  -4   0  -1 3960.90  195.08
  -4   0  -1 4051.29  188.08
  -5   0   1  477.35   39.40
  -5   0  -1  501.15   42.60
  -5   0  -1  454.35   32.10
  -5   0  -1  530.95   46.10
  -5   0   1  535.05   53.29
  -5   0  -1  527.65   50.49
  -5   0  -1  457.75   40.10
  -5   0   1  509.85   48.60
  -5   0   1  529.15   46.30
  -6   0   1  685.93   49.90
  -6   0  -1  650.63   62.29
  -6   0   1  530.05   55.29
  -6   0   1  660.23   65.89
  -6   0  -1  530.55   38.00
  -6   0  -1  653.73   56.39
  -6   0  -1  633.54   52.19
  -6   0   1  665.83   57.09
  -7   0   1  576.24   57.49
  -7   0   1  533.75   47.60
  -7   0  -1  541.55   63.79
  -7   0  -1  560.64   52.39
  -7   0  -1  557.44   57.39
  -7   0   1  450.95   61.39
  -8   0  -1  774.62   74.19
  -8   0  -1  772.42   47.90
  -8   0   1  750.42   47.20
  -8   0  -1  781.22   67.19
  -8   0   1  758.02   46.40
  -8   0   1  871.21   65.19
  -8   0  -1  739.83   82.99
  -8   0   1  850.61   76.09
  -8   0   1  664.93   81.89
  -9   0   1   20.20   10.60
  -9   0  -1   25.60   11.50
  -9   0  -1   25.50   11.20
  -9   0   1   21.80   23.50
  -9   0   1   21.50   18.60
  -9   0  -1   11.30   21.40
  -9   0   1   19.20   10.00
  -9   0   1   11.60    9.20
  -9   0   1   24.80   10.60
  -9   0  -1   24.70   10.80
  -9   0   1   24.10   11.10
  -9   0  -1   26.50   10.10
  -9   0   1   26.90   10.60
  -9   0  -1   34.00   20.50
  -9   0  -1   18.90   10.50
 -10   0  -1 1029.90   59.29
 -10   0   1 1104.59   62.29
 -10   0   1 1035.30   61.19
 -10   0  -1 1149.58   65.69
 -10   0  -1  954.40   93.39
 -10   0  -1  962.10   59.99
 -10   0   1 1045.20   61.69
 -10   0  -1 1033.60   81.69
 -10   0   1 1100.49   62.69
 -10   0  -1 1047.00   61.79
 -10   0  -1 1051.19   62.09
 -10   0   1 1045.50   94.59
 -10   0   1 1022.20   63.29
 -11   0  -1  125.09   22.30
 -11   0   1  131.59   39.50
 -11   0  -1  141.59   20.90
 -11   0  -1  142.29   21.20
 -11   0   1  144.69   21.10
 -11   0   1  146.29   20.90
 -11   0   1  155.58   21.50
 -11   0  -1  132.49   18.60
 -11   0  -1  117.59   37.70
 -11   0  -1  135.39   21.20
 -11   0   1  169.68   23.00
 -11   0   1  135.09   22.10
 -12   0   1  210.88   23.70
 -12   0   1  237.78   25.10
 -12   0   1  184.08   24.20
 -12   0   1  199.68   23.40
 -12   0  -1  198.48   23.80
 -12   0  -1  214.38   25.00
 -12   0  -1  166.78   24.00
   0  -1   1  658.13   36.30
   0   1   1  681.33   34.90
   0  -1  -1  814.32   34.40
   0   1   1  765.62   33.70
  -1   1   1 9337.87  404.36
  -1  -1  -1 9999.00  401.46
   1   1  -1 8995.70  401.76
   1  -1   1 9103.39  401.46
  -1   1   1 9177.08  405.46
  -1  -1   1 9041.20  407.56
  -1   1  -1 9556.44  405.26
   1   1   1 8750.82  404.36
  -1  -1   1 9751.32  407.96
  -1   1  -1 9287.77  399.06
  -2   1   1  878.51   57.69
  -2  -1  -1  829.52   52.19
  -2   1   1  821.42   53.39
  -2  -1   1 1119.19   61.19
  -2   1  -1 1145.39   58.19
  -2   1  -1 1099.09   50.59
  -2  -1   1 1133.59   60.09
  -3  -1  -1   79.79   16.10
  -3  -1  -1   84.49   18.00
  -3   1   1   82.19   20.00
  -3   1   1   77.79   17.30
  -4  -1  -1 2111.09  114.89
  -4   1   1 2136.19  115.89
  -4  -1  -1 2183.58  111.09
  -4   1   1 2197.98  120.89
  -4   1  -1 2023.90  116.19
  -4  -1   1 2016.60  117.19
  -4  -1   1 2017.70  117.69
  -4   1  -1 2081.59  107.69
  -5  -1  -1 2620.34  131.79
  -5  -1  -1 2777.42  140.59
  -5  -1  -1 2524.75  128.19
  -5   1   1 2608.84  126.19
  -5   1   1 2645.24  134.49
  -5   1   1 2562.84  143.99
  -5  -1  -1 2517.45  117.79
  -5  -1  -1 2609.54  131.89
  -5  -1   1 2305.67  139.69
  -5   1  -1 2217.28  114.89
  -5  -1   1 2174.58  117.79
  -5   1  -1 2463.25  132.99
  -5  -1   1 2277.17  122.49
  -5  -1   1 2413.36  130.29
  -5   1  -1 2243.08  138.19
  -5   1  -1 2336.57  127.09
  -5  -1   1 2284.97  137.99
  -6   1   1  172.88   28.90
  -6  -1  -1  159.48   18.90
  -6   1   1  154.58   32.20
  -6   1   1  137.99   36.70
  -6   1   1  140.99   31.90
  -6  -1  -1  129.99   28.20
  -6  -1  -1  130.99   31.70
  -6  -1  -1  169.38   29.90
  -6   1  -1  225.68   33.30
  -6  -1   1  253.87   44.70
  -6   1  -1  213.88   37.00
  -6  -1   1  216.98   29.80
  -6  -1   1  224.38   35.40
  -6  -1   1  179.38   31.80
  -6   1  -1  236.28   43.80
  -7  -1  -1 1772.62  107.59
  -7  -1  -1 1823.02  124.79
  -7   1   1 1723.03  114.99
  -7   1   1 1657.83  126.89
  -7   1   1 1816.12  104.59
  -7  -1  -1 1832.32  114.19
  -7   1  -1 1596.84  123.29
  -7   1  -1 1800.92  116.49
  -7  -1   1 1900.31  104.29
  -7   1  -1 1769.12  108.19
  -7  -1   1 1581.14  122.79
  -7  -1   1 1705.23  112.09
  -8   1   1  352.26   42.70
  -8  -1  -1  381.76   30.10
  -8  -1  -1  366.26   45.20
  -8  -1  -1  396.16   52.59
  -8   1   1  376.06   30.50
  -8   1   1  357.96   52.79
  -8   1   1  371.06   69.49
  -8   1   1  358.96   28.80
  -8  -1   1  426.96   30.70
  -8   1  -1  438.86   49.20
  -8  -1   1  386.96   29.40
  -8  -1   1  416.86   43.20
  -8   1  -1  373.16   68.79
  -8   1  -1  406.96   54.19
  -8  -1   1  412.96   52.59
  -8  -1   1  382.86   63.19
  -8   1  -1  409.96   31.40
  -9   1   1  281.27   27.20
  -9   1   1  293.47   54.19
  -9  -1  -1  297.17   27.20
  -9   1   1  265.47   41.20
  -9  -1  -1  243.98   48.40
  -9   1   1  265.67   24.50
  -9   1   1  253.07   27.10
  -9  -1  -1  271.47   27.20
  -9   1   1  292.67   26.90
  -9  -1  -1  270.17   44.90
  -9  -1  -1  272.17   39.00
  -9   1   1  300.27   27.60
  -9  -1  -1  275.67   26.70
  -9  -1  -1  287.17   24.10
  -9   1   1  262.17   25.90
  -9   1   1  262.67   25.90
  -9   1  -1  307.57   27.60
  -9  -1   1  319.77   54.99
  -9  -1   1  277.27   26.50
  -9   1  -1  333.67   30.10
  -9  -1   1  273.57   25.90
  -9  -1   1  318.17   26.80
  -9   1  -1  295.87   27.00
  -9   1  -1  300.57   27.80
  -9   1  -1  295.57   45.70
  -9   1  -1  295.77   56.59
   9  -1  -1  248.88   29.80
  -9  -1   1  301.27   27.00
  -9   1  -1  288.97   27.80
  -9   1  -1  295.27   25.20
  -9  -1   1  275.07   27.20
 -10   1   1  361.06   44.00
 -10   1   1  348.07   30.90
 -10  -1  -1  361.76   28.60
 -10  -1  -1  358.66   32.90
 -10   1   1  368.66   31.60
 -10  -1  -1  364.96   31.70
 -10  -1  -1  346.67   59.29
 -10   1   1  358.96   31.50
 -10   1   1  339.07   30.60
 -10   1   1  367.96   32.70
 -10   1   1  253.67   51.69
 -10   1   1  324.37   27.40
 -10  -1  -1  314.67   29.70
 -10  -1   1  372.86   30.80
 -10   1  -1  389.06   65.99
 -10  -1   1  326.07   29.60
 -10   1  -1  350.96   31.20
 -10   1  -1  337.97   30.90
 -10   1  -1  389.56   31.80
 -10  -1   1  382.76   32.50
 -10  -1   1  408.26   31.80
 -10  -1   1  310.07   55.49
 -10   1  -1  345.77   50.89
 -10   1  -1  344.67   28.90
 -10  -1   1  354.16   30.70
 -10   1  -1  387.36   33.90
 -11   1   1  236.98   22.30
 -11   1   1  239.18   28.80
 -11   1   1  234.28   26.40
 -11  -1  -1  248.18   26.80
 -11   1   1  262.67   25.70
 -11   1   1  164.48   43.60
 -11  -1  -1  247.88   28.40
 -11  -1  -1  251.07   30.00
 -11   1   1  215.18   26.30
 -11   1   1  219.38   25.30
 -11   1  -1  210.08   28.20
 -11   1  -1  188.08   45.80
 -11   1  -1  204.88   25.50
 -11  -1   1  223.18   25.50
 -11  -1   1  176.08   23.40
 -11  -1   1  181.98   24.90
 -11  -1   1  237.18   26.30
 -11   1  -1  219.38   26.00
 -11   1  -1  183.88   22.50
 -11   1  -1  166.98   23.40
 -12   1   1   93.79   17.00
 -12  -1  -1  149.69   27.20
 -12   1   1  122.89   18.70
 -12  -1  -1  114.29   19.30
 -12   1   1   97.39   19.00
 -12   1   1  100.19   16.60
 -12   1  -1  100.89   17.70
 -12  -1   1  106.39   22.40
 -12   1  -1   89.59   14.40
 -12   1  -1   90.69   16.90
 -12   1  -1  111.69   18.30
 -12  -1   1  104.19   16.90
 -12   1  -1   77.39   17.70
 -13   1   1  525.85   36.80
 -13   1   1  553.34   34.00
 -13   1  -1  469.85   31.90
 -13   1  -1  479.05   33.40
   0  -2   1 3135.19  137.99
   0   2   1 3253.27  132.79
   0   2  -1 2837.92  132.99
   0   2   1 2826.92  134.49
  -1   2   1 3430.36  143.39
   1   2  -1 3241.58  140.29
  -1   2   1 3112.89  140.79
  -1   2  -1 3219.78  143.49
  -1  -2   1 3050.39  146.29
   1   2   1 3005.20  138.29
   1   2   1 2843.72  134.69
  -1   2  -1 2929.51  136.29
  -2  -2   1 1276.67   71.29
  -2   2  -1 1355.16   71.59
  -2   2  -1 1245.98   60.89
   2   2   1 1220.78   61.59
  -2  -2   1 1226.98   73.09
  -3  -2  -1 1942.41   96.49
  -3  -2  -1 1846.02   96.19
  -3   2   1 1818.72  101.19
  -3   2   1 1733.23   95.69
  -4   2   1 3078.79  159.48
  -4   2   1 2817.72  153.58
  -4  -2  -1 3251.07  152.68
  -4   2   1 3120.29  151.08
  -4  -2   1 2821.92  156.48
  -4   2  -1 2852.31  143.69
  -4   2  -1 2847.11  155.98
  -4   2  -1 2791.02  144.49
  -4   2  -1 2987.90  150.18
  -4  -2   1 3005.70  156.18
  -5   2   1  794.62   52.69
   5  -2   1  686.93   39.30
  -5  -2  -1  829.82   47.40
  -5  -2  -1  797.22   54.29
  -5   2   1  802.82   68.09
  -5   2   1  772.02   59.69
  -5  -2  -1  743.33   45.10
  -5   2   1  771.22   61.09
  -5  -2  -1  800.72   61.49
  -5  -2  -1  785.02   57.29
  -5  -2  -1  858.51   57.49
  -5  -2   1  752.32   64.49
  -5  -2   1  723.23   62.89
  -5  -2   1  783.82   56.29
  -5  -2   1  719.03   48.90
  -5  -2   1  746.13   47.30
  -5   2  -1  684.63   53.49
  -5   2  -1  775.12   59.79
  -5   2  -1  679.93   63.19
  -5   2  -1  686.13   42.10
  -6  -2  -1  948.31   69.59
  -6  -2  -1  904.61   56.59
  -6   2   1  918.91   64.79
  -6   2   1  878.61   81.29
  -6  -2  -1  992.50   67.99
  -6  -2  -1  906.61   74.89
  -6   2   1 1055.49   76.29
  -6  -2   1  976.70   70.49
  -6  -2   1  929.61   76.49
  -6   2  -1  937.91   82.09
  -6   2  -1 1084.79   76.99
  -6  -2   1 1025.30   63.99
  -6  -2   1  996.10   58.79
  -6  -2   1  981.60   81.19
  -6   2  -1  925.01   67.59
  -7   2   1  528.65   48.80
  -7   2   1  499.15   33.80
  -7  -2  -1  592.94   54.79
  -7  -2  -1  545.25   60.69
   7   2  -1  512.45   46.10
  -7  -2  -1  557.04   50.99
  -7   2   1  497.55   56.19
  -7   2   1  482.75   64.59
  -7  -2   1  439.96   59.49
  -7  -2   1  527.15   53.19
  -7   2  -1  448.36   60.89
  -7   2  -1  479.75   33.70
  -7   2  -1  488.25   49.80
  -7   2  -1  461.05   55.29
  -8   2   1  755.52   63.19
  -8   2   1  752.32   74.89
  -8   2   1  711.83   46.70
  -8   2   1  683.13  106.39
  -8   2   1  720.73   46.20
  -8  -2  -1  682.53   45.60
   8   2  -1  717.73   62.39
  -8  -2  -1  764.02   70.89
  -8  -2  -1  782.42   65.49
  -8   2  -1  806.52   67.49
  -8   2  -1  810.82   48.40
  -8  -2   1  860.71   74.79
  -8  -2   1  724.73   81.79
  -8  -2   1  763.92   46.20
  -8   2  -1  785.72   76.09
  -8   2  -1  660.43   82.29
  -9  -2  -1  681.03   62.59
  -9   2   1  680.93   47.30
  -9   2   1  776.22   47.90
  -9   2   1  670.93   44.10
  -9   2   1  711.63   46.80
  -9   2   1  707.53   47.90
  -9  -2  -1  783.22   57.79
  -9  -2  -1  703.53   72.29
  -9   2   1  713.43   77.79
  -9   2   1  718.83   46.90
  -9  -2  -1  701.23   47.30
  -9   2   1  720.83   46.40
  -9   2   1  748.63   65.39
  -9   2  -1  693.13   77.79
  -9  -2   1  780.42   47.60
  -9   2  -1  704.53   48.10
  -9   2  -1  738.33   47.20
  -9   2  -1  730.03   47.50
  -9   2  -1  740.63   46.80
  -9   2  -1  718.13   45.00
  -9  -2   1  692.13   71.59
  -9   2  -1  699.33   45.10
  -9  -2   1  758.22   45.80
  -9  -2   1  731.93   45.90
   9  -2  -1  693.83   53.49
  -9   2  -1  770.32   48.00
  -9   2  -1  664.53   66.49
 -10  -2  -1  698.73   47.60
 -10   2   1  652.93   45.10
 -10   2   1  634.54   45.30
 -10   2   1  604.44   74.39
 -10  -2  -1  718.53   54.39
 -10   2   1  677.13   47.60
 -10   2   1  652.73   46.40
 -10   2   1  629.94   42.40
 -10   2   1  648.74   45.00
 -10   2   1  666.33   46.10
  10  -2   1  612.64   53.09
 -10   2  -1  630.84   63.79
 -10  -2   1  709.33   44.80
 -10  -2   1  693.73   87.69
 -10   2  -1  656.93   43.10
  10  -2  -1  658.73   52.59
 -10   2  -1  684.23   46.10
 -10  -2   1  720.23   44.80
 -10   2  -1  708.43   48.40
 -10   2  -1  744.63   47.00
 -10  -2   1  686.83   55.29
 -10   2  -1  679.63   43.70
 -10   2  -1  681.53   46.10
 -10   2  -1  665.23   45.90
 -10   2  -1  698.43   78.69
 -11   2   1  211.68   25.30
 -11   2   1  235.28   28.90
 -11   2   1  249.48   22.80
 -11   2   1  243.98   27.70
 -11   2   1  208.78   46.90
  11  -2   1  194.48   45.70
 -11   2   1  214.18   26.00
 -11   2   1  217.48   25.80
 -11   2  -1  204.38   25.00
 -11   2  -1  167.58   44.30
 -11   2  -1  172.78   23.90
 -11   2  -1  188.68   25.20
 -11   2  -1  185.88   22.80
 -11   2  -1  207.48   28.10
 -12   2   1  254.27   21.60
 -12   2   1  229.78   24.00
 -12   2   1  250.77   25.20
 -12   2   1  247.18   26.90
 -12   2   1  241.08   24.50
 -12   2   1  226.58   27.60
 -12   2  -1  256.57   22.70
 -12   2  -1  209.28   27.10
 -12   2  -1  236.18   27.40
 -12   2  -1  255.07   27.70
 -12   2  -1  243.28   27.20
 -13   2   1  182.38   19.70
 -13   2   1  162.08   18.30
 -13   2   1  171.48   19.70
 -13   2  -1  166.58   20.10
 -13   2  -1  146.29   17.90
   0   3  -1 4666.63  237.48
   0   3  -1 5284.57  234.28
   0   3   1 5375.86  235.98
   0   3   1 5947.40  234.18
  -1   3   1  992.40   51.79
  -1   3   1  904.01   49.80
   1   3  -1  795.92   49.10
  -1   3  -1  955.30   46.50
  -1  -3   1 1013.80   57.39
   1   3   1  947.81   48.00
   1   3   1  783.72   44.20
  -1   3  -1  987.40   53.29
  -2   3   1  940.21   64.89
  -2   3  -1 1181.08   58.69
  -2  -3   1 1273.37   72.49
   2   3   1 1215.48   59.89
   2   3   1 1207.38   56.19
  -3   3   1 2317.77  122.49
  -3   3   1 2516.55  130.09
   3   3  -1 2456.45  116.39
  -3  -3  -1 2462.35  121.59
  -3  -3  -1 2460.75  125.09
  -3   3  -1 2376.76  116.19
  -3   3  -1 2511.45  129.89
   3   3   1 2378.06  116.09
  -3  -3   1 2424.86  130.39
   4   3  -1 1155.48   66.09
  -4  -3  -1 1258.97   74.99
  -4   3   1 1210.08   70.29
  -4  -3  -1 1283.17   76.69
  -4   3   1 1197.08   82.49
  -4   3   1 1109.09   74.19
  -4   3   1 1221.98   74.89
  -4  -3   1 1282.37   80.99
  -4  -3   1 1186.98   81.49
  -4   3  -1 1207.48   81.59
  -4   3  -1 1261.67   75.69
  -4   3  -1 1191.38   71.19
  -4   3  -1 1174.18   68.29
  -4  -3   1 1176.58   67.39
   4   3   1 1183.78   65.79
  -5  -3  -1  904.11   52.79
  -5   3   1  967.30   70.59
   5  -3   1  863.91   48.60
  -5  -3  -1  977.40   56.89
  -5  -3  -1 1037.40   64.49
   5   3  -1  940.81   59.59
  -5   3   1  943.31   76.79
  -5  -3  -1  987.50   68.09
  -5   3   1  978.70   69.59
  -5  -3  -1  894.21   55.09
  -5   3   1  928.01   61.89
  -5  -3  -1  968.50   63.39
   5   3   1  921.91   57.69
  -5   3  -1 1018.80   70.59
  -5  -3   1  964.70   74.79
  -5  -3   1 1001.10   57.69
  -5   3  -1 1007.30   78.19
  -5  -3   1  970.80   55.49
  -5  -3   1  962.20   57.49
  -5  -3   1 1043.30   65.59
  -5  -3   1 1012.60   75.99
  -5   3  -1  976.80   63.89
  -6  -3  -1 1995.60  112.49
  -6  -3  -1 1912.31  101.19
  -6   3   1 1945.71  111.39
   6   3  -1 1907.01  108.59
  -6  -3  -1 1753.42  118.49
  -6  -3  -1 1882.41  102.49
  -6  -3  -1 1963.90  113.59
  -6   3   1 1916.51  132.39
  -6   3   1 2076.19  123.29
  -6   3  -1 2079.09  123.19
  -6  -3   1 2038.50  129.49
  -6  -3   1 2159.58  117.29
  -6  -3   1 2034.90  128.49
  -6   3  -1 2014.90  113.99
  -6   3  -1 2067.89  135.59
   6   3   1 1909.51  104.79
  -6  -3   1 2038.20  103.49
   7   3  -1  644.14   52.89
  -7   3   1  683.93   40.40
  -7   3   1  613.34   53.89
  -7  -3  -1  618.84   57.19
  -7   3   1  600.54   38.90
  -7  -3  -1  616.54   55.29
  -7   3   1  646.34   64.79
  -7   3   1  556.14   70.59
  -7   3  -1  562.34   70.59
  -7  -3   1  635.64   58.89
  -7   3  -1  557.84   38.50
  -7   3  -1  741.43   68.59
  -7   3  -1  548.45   54.29
  -8   3   1  636.74   59.09
  -8   3   1  635.94   43.50
  -8   3   1  619.64   43.80
  -8  -3  -1  629.14   58.39
  -8  -3  -1  726.63   71.99
  -8   3   1  676.13   71.89
  -8   3  -1  715.33   44.00
  -8   3  -1  695.23   63.59
   8  -3  -1  731.33   51.09
  -8  -3   1  737.03   67.89
  -8   3  -1  704.23   45.30
  -8   3  -1  721.73   74.49
  -9   3   1  306.17   28.00
  -9   3   1  340.67   30.50
  -9   3   1  329.17   60.79
  -9   3   1  296.17   28.50
  -9   3   1  241.58   41.80
  -9   3   1  285.97   28.40
  -9   3   1  302.07   26.60
  -9   3   1  343.87   29.80
  -9   3   1  285.07   28.60
  -9   3  -1  308.77   29.70
  -9   3  -1  320.67   29.00
  -9   3  -1  292.27   28.80
  -9   3  -1  301.57   26.40
  -9   3  -1  294.37   26.70
   9  -3  -1  302.07   34.00
  -9   3  -1  290.07   28.70
  -9   3  -1  292.07   48.70
  -9   3  -1  294.97   27.60
  -9   3  -1  324.17   60.39
 -10   3   1  162.98   21.60
 -10   3   1  181.28   24.70
 -10   3   1  215.88   27.10
 -10   3   1  202.78   49.10
 -10   3   1  206.08   26.40
 -10   3   1  175.58   23.90
  10  -3   1  193.68   33.00
 -10   3   1  208.18   26.20
 -10   3   1  222.68   28.10
  10  -3  -1  191.98   31.50
 -10   3  -1  188.48   22.60
 -10   3  -1  230.78   27.40
 -10   3  -1  200.68   26.60
 -10   3  -1  200.68   22.10
 -10   3  -1  208.18   40.50
 -10   3  -1  186.78   24.10
 -10   3  -1  204.28   25.70
 -10   3  -1  154.88   44.10
 -10   3  -1  207.98   26.10
 -11   3   1  133.29   20.50
 -11   3   1  119.69   20.10
 -11   3   1  135.79   21.30
 -11   3   1  110.89   19.80
 -11   3   1   91.49   16.30
 -11   3   1   68.29   32.70
 -11   3   1  118.89   20.50
 -11   3  -1  135.49   22.30
 -11   3  -1  119.09   19.70
 -11   3  -1  126.19   20.20
 -11   3  -1  129.49   22.30
 -11   3  -1   96.59   39.60
 -11   3  -1  146.29   21.80
 -11   3  -1  127.39   20.70
 -11   3  -1  132.39   18.60
 -12   3   1  554.94   37.20
 -12   3   1  465.85   35.70
 -12   3   1  491.75   32.50
 -12   3   1  476.75   35.20
 -12   3   1  482.55   37.90
 -12   3   1  517.65   36.50
 -12   3  -1  486.85   36.40
 -12   3  -1  461.65   37.90
 -12   3  -1  483.25   36.20
 -12   3  -1  498.65   36.40
 -12   3  -1  473.75   33.20
 -13   3   1  202.58   21.00
 -13   3   1  166.88   18.90
 -13   3   1  178.78   19.70
 -13   3  -1  131.69   23.30
 -13   3  -1  160.88   18.50
 -13   3  -1  148.29   18.80
   0   4  -1  812.92   43.70
   0   4   1  744.43   44.30
   0   4  -1  736.03   47.40
   0   4   1  851.61   43.70
   1   4  -1 1011.50   64.09
   1   4  -1 1162.78   61.99
  -1   4   1 1280.27   66.29
  -1   4   1 1184.08   64.19
   1   4   1 1297.87   63.39
  -1  -4   1 1270.87   71.29
  -1   4  -1 1251.87   68.49
   1   4   1 1156.18   58.19
  -2   4   1 1649.44   85.29
   2   4  -1 1558.14   77.29
  -2   4   1 1483.75   79.49
   2   4   1 1441.76   75.69
  -2   4  -1 1431.56   74.49
  -2   4  -1 1598.94   86.39
  -2  -4   1 1448.56   86.69
   2   4   1 1321.57   70.99
  -3   4   1 4529.35  221.88
  -3   4   1 4143.89  213.98
   3   4  -1 4114.49  206.88
   3   4   1 4509.65  203.78
  -3   4  -1 4862.31  224.08
  -3   4  -1 4730.93  209.58
  -3  -4   1 4960.70  226.58
   3   4   1 4495.55  208.08
  -4  -4  -1  530.35   33.50
  -4   4   1  487.35   43.10
  -4   4   1  492.25   43.40
   4   4  -1  520.45   36.50
  -4  -4  -1  504.35   34.60
  -4   4   1  488.45   48.70
  -4   4   1  537.85   41.00
  -4  -4  -1  550.24   36.80
  -4   4  -1  494.55   40.20
  -4   4  -1  492.65   37.60
  -4  -4   1  481.15   35.50
   4   4   1  464.45   32.60
  -4  -4   1  469.55   34.30
  -4   4  -1  514.55   51.69
  -4   4  -1  483.65   43.20
  -4  -4   1  493.15   49.99
   4   4   1  462.85   35.40
  -5   4   1 1391.96   89.49
  -5   4   1 1334.37   97.69
  -5  -4  -1 1375.96   73.19
  -5  -4  -1 1490.45   81.49
  -5   4   1 1402.66   88.29
   5   4  -1 1331.67   76.59
  -5   4   1 1376.76   80.29
  -5  -4  -1 1379.96   74.39
   5  -4   1 1232.48   64.79
  -5  -4  -1 1351.76   70.39
   5   4   1 1280.27   72.49
  -5   4  -1 1245.78   79.79
  -5  -4   1 1309.27   93.19
  -5   4  -1 1312.17   96.69
   5   4   1 1239.28   74.79
  -5   4  -1 1261.97   86.59
  -5  -4   1 1269.37   72.29
  -5  -4   1 1243.88   71.19
  -5  -4   1 1215.38   71.79
   6   4  -1  845.82   61.19
  -6   4   1  727.33   78.29
  -6  -4  -1  828.02   53.19
  -6  -4  -1  849.41   63.89
  -6  -4  -1  841.02   57.89
  -6   4   1  844.62   72.59
  -6   4   1  812.32   62.99
  -6  -4  -1  804.62   55.99
  -6   4  -1  970.50   86.59
  -6  -4   1 1052.69   59.69
   6   4   1  979.10   61.39
  -6  -4   1 1064.29   82.39
  -6  -4   1 1081.99   59.99
  -6   4  -1 1066.89   78.59
  -6   4  -1 1083.09   70.39
   7   4  -1  250.47   32.20
  -7   4   1  264.27   46.00
  -7   4   1  260.17   23.50
  -7   4   1  287.57   57.99
  -7   4   1  271.77   24.00
  -7   4   1  284.77   41.50
  -7  -4  -1  290.87   36.70
  -7  -4  -1  289.97   30.80
   7   4  -1  270.47   34.00
  -7   4  -1  252.87   45.70
   7  -4  -1  264.37   28.00
  -7   4  -1  226.08   37.00
  -7   4  -1  257.57   23.60
  -7  -4   1  278.07   44.10
  -7   4  -1  278.47   57.19
  -7   4  -1  215.08   22.90
  -7  -4   1  272.27   29.10
  -8   4   1  404.26   31.70
  -8   4   1  386.26   30.90
  -8   4   1  393.76   56.79
  -8   4   1  422.26   47.60
  -8   4  -1  365.06   46.30
  -8   4  -1  289.87   53.29
  -8   4  -1  331.37   29.00
  -8   4  -1  378.16   31.30
   8  -4  -1  332.97   34.50
  -9   4   1 1723.33   93.39
  -9   4   1 1548.84  126.99
  -9   4   1 1609.44   89.29
  -9   4   1 1641.14   93.29
  -9   4   1 1727.13   91.99
  -9   4   1 1735.63   93.09
  -9   4   1 1670.73   91.39
   9  -4   1 1589.14  101.29
  -9   4   1 1721.33   93.59
  -9   4   1 1685.03   90.79
  -9   4  -1 1841.62   95.09
   9  -4  -1 1803.22  103.19
  -9   4  -1 1890.01   91.49
  -9   4  -1 1801.52   91.99
  -9   4  -1 1680.83  130.29
  -9   4  -1 1754.22   91.19
  -9   4  -1 1875.71   93.39
  -9   4  -1 1840.82   93.59
  -9   4  -1 1778.92  117.39
  -9   4  -1 1892.21   95.59
  -9   4  -1 1884.91   96.29
 -10   4   1  143.39   23.20
 -10   4   1  106.69   20.00
 -10   4   1  143.79   22.00
  10  -4   1  144.69   28.30
 -10   4   1  114.99   19.90
 -10   4   1  125.19   21.80
 -10   4   1  136.19   42.70
 -10   4   1  116.29   18.60
 -10   4   1  131.59   20.50
 -10   4  -1  171.68   22.50
 -10   4  -1  164.18   23.60
 -10   4  -1  162.38   23.10
 -10   4  -1  179.88   24.40
 -10   4  -1  163.68   21.30
 -10   4  -1  178.68   24.30
 -10   4  -1  118.69   39.50
 -10   4  -1  176.18   22.60
  10  -4  -1  119.19   25.90
 -11   4   1  567.14   42.50
 -11   4   1  606.34   42.30
 -11   4   1  512.25   37.50
 -11   4   1  564.44   40.80
 -11   4   1  626.54   42.10
 -11   4   1  560.14   41.70
 -11   4   1  563.04   42.30
 -11   4  -1  572.44   41.80
 -11   4  -1  632.04   42.20
 -11   4  -1  553.84   41.90
 -11   4  -1  587.94   43.60
 -11   4  -1  566.54   38.90
 -11   4  -1  534.45   40.50
 -11   4  -1  553.94   38.60
 -12   4   1  283.67   26.20
 -12   4   1  301.27   27.20
 -12   4   1  251.37   22.80
 -12   4   1  254.17   25.60
 -12   4   1  263.07   25.70
 -12   4   1  251.77   26.70
 -12   4  -1  294.47   24.10
 -12   4  -1  257.17   26.00
 -12   4  -1  269.57   26.00
 -12   4  -1  264.07   26.80
 -12   4  -1  316.27   27.90
 -12   4  -1  268.27   28.00
 -13   4   1   14.50    9.00
 -13   4   1    1.80    8.60
 -13   4   1    5.10    8.20
 -13   4  -1   22.70    8.80
 -13   4  -1   16.00   13.40
 -13   4  -1   28.90   10.90
   0   5   1 4308.67  197.68
   0   5   1 4664.63  196.08
   0   5  -1 3914.41  198.68
   0   5  -1 4236.58  195.68
  -1   5   1  414.76   35.30
   1   5  -1  386.96   30.80
  -1   5   1  373.86   32.10
   1   5   1  504.85   29.60
   1   5   1  517.45   33.50
  -1   5  -1  555.44   40.40
  -1   5  -1  520.45   33.00
   2   5  -1 2573.64  121.99
   2   5  -1 2327.07  121.99
  -2   5   1 2467.15  124.79
  -2   5   1 2742.13  130.39
   2   5   1 2556.14  121.49
  -2   5  -1 2588.34  131.49
  -2  -5   1 2531.65  132.69
   2   5   1 2120.39  115.39
  -2   5  -1 2390.56  120.69
   3   5  -1 2186.48  105.79
   3   5  -1 2148.29  104.89
  -3   5   1 2124.99  105.49
  -3   5   1 2300.97  119.59
  -3  -5  -1 2126.89   98.79
  -3  -5  -1 2229.88  102.19
  -3   5   1 2047.00  110.89
  -3  -5  -1 2165.88  101.89
   3   5   1 1911.51  103.09
  -3  -5   1 1958.30  100.29
   3   5   1 1788.22   97.69
  -3   5  -1 2001.30  104.89
  -3   5  -1 1983.50  104.49
  -3   5  -1 1964.00  116.79
   3  -5  -1 1830.22   96.99
  -3  -5   1 2001.60  117.49
  -3  -5   1 1851.61   99.29
  -4   5   1 1508.85   87.59
   4   5  -1 1497.05   86.69
  -4   5   1 1491.65   92.29
   4  -5   1 1338.37   74.29
  -4  -5  -1 1500.15   82.19
   4   5  -1 1436.26   84.19
  -4  -5  -1 1520.95   85.59
  -4  -5  -1 1516.75   79.59
  -4   5   1 1455.45   93.49
  -4  -5  -1 1471.75   83.09
  -4   5   1 1609.84  103.29
  -4  -5   1 1639.14   83.29
  -4  -5   1 1567.04   82.49
   4   5   1 1569.34   80.89
  -4   5  -1 1675.63  105.49
   4  -5  -1 1595.84   79.89
  -4  -5   1 1724.13  104.49
  -4   5  -1 1690.53   95.59
  -4   5  -1 1704.73   89.79
  -4  -5   1 1600.64   82.59
   4   5   1 1672.23   87.19
   5   5  -1  441.06   39.20
  -5  -5  -1  449.86   33.30
  -5   5   1  350.56   43.20
  -5  -5  -1  451.75   36.40
  -5  -5  -1  518.05   41.40
  -5   5   1  472.15   42.60
  -5   5   1  477.75   47.90
   5  -5   1  416.96   28.70
  -5   5   1  495.05   55.69
  -5  -5  -1  500.45   38.60
   5   5  -1  441.76   37.80
  -5   5  -1  490.15   43.80
  -5  -5   1  492.75   36.90
   5  -5  -1  422.36   33.20
  -5  -5   1  474.55   36.80
  -5  -5   1  478.65   52.49
  -5  -5   1  454.15   36.30
   5   5   1  466.85   38.80
  -5   5  -1  418.36   53.09
  -5   5  -1  490.75   48.30
  -6   5   1 2557.34  144.09
   6   5  -1 2342.57  130.69
  -6   5   1 2344.87  130.39
  -6   5   1 2249.38  154.08
   6   5  -1 2290.17  127.69
  -6  -5  -1 2414.16  122.89
  -6  -5  -1 2337.47  123.79
  -6  -5  -1 2446.16  118.29
  -6   5  -1 2475.45  143.59
   6  -5  -1 2292.57  119.29
   6   5   1 2278.47  126.39
  -6   5  -1 2447.66  132.89
  -6  -5   1 2236.08  121.59
  -6   5  -1 2187.08  152.48
  -6  -5   1 2339.87  147.59
  -6  -5   1 2449.66  122.19
  -7  -5  -1  102.09   22.50
   7   5  -1   97.29   24.00
  -7   5   1   86.59   31.00
  -7   5   1   51.49   31.80
  -7   5   1  116.69   27.40
  -7  -5  -1  105.19   21.50
  -7   5   1   91.79   15.50
  -7   5   1  114.09   18.30
   7  -5  -1  102.59   21.10
  -7   5  -1  108.49   17.20
  -7   5  -1   94.59   32.60
  -7   5  -1   97.79   16.80
  -7   5  -1  100.29   25.80
  -7   5  -1   50.69   30.30
  -7  -5   1  115.29   22.40
  -8   5   1  826.22   50.49
  -8   5   1  706.23   47.60
   8  -5   1  776.52   56.89
  -8   5   1  788.32   49.70
  -8   5   1  796.42   50.19
  -8   5   1  786.82   51.49
  -8   5   1  752.22   50.19
  -8   5   1  805.22   80.49
  -8   5   1  867.81   50.89
  -8   5  -1  781.62   49.60
  -8   5  -1  769.52   60.09
  -8   5  -1  773.52   49.80
  -8   5  -1  779.92   68.89
  -8   5  -1  787.52   50.39
  -8   5  -1  791.32   49.60
  -8   5  -1  784.32   49.80
  -8   5  -1  725.53   49.10
  -8   5  -1  677.23   76.39
   8  -5  -1  740.43   56.09
  -9   5   1  437.66   36.50
  -9   5   1  427.16   35.80
  -9   5   1  398.46   35.40
  -9   5   1  402.76   68.39
  -9   5   1  421.26   34.40
  -9   5   1  395.76   33.80
  -9   5   1  419.56   32.90
  -9   5   1  391.36   33.30
  -9   5   1  426.66   33.00
   9  -5   1  432.36   42.50
  -9   5   1  440.56   36.20
  -9   5  -1  435.56   36.40
  -9   5  -1  481.05   37.20
  -9   5  -1  455.85   35.30
  -9   5  -1  413.06   33.30
  -9   5  -1  344.47   61.59
  -9   5  -1  457.85   54.59
  -9   5  -1  443.66   35.70
  -9   5  -1  436.96   32.80
  -9   5  -1  388.06   33.20
   9  -5  -1  444.76   42.40
  -9   5  -1  436.86   35.60
 -10   5   1   50.69   13.70
 -10   5   1   51.79   14.90
 -10   5   1   73.29   17.10
 -10   5   1   77.89   17.60
 -10   5   1   51.09   31.00
  10  -5   1   65.99   21.10
 -10   5   1   60.49   15.00
 -10   5   1   75.29   17.00
 -10   5   1   69.99   16.90
 -10   5  -1   58.09   15.90
 -10   5  -1   74.19   15.90
 -10   5  -1   63.39   15.00
 -10   5  -1   73.79   15.00
 -10   5  -1   55.99   31.40
 -10   5  -1   61.79   16.30
 -10   5  -1   59.49   15.50
 -10   5  -1   85.69   18.20
  10  -5  -1   52.99   20.20
 -11   5   1  194.78   25.10
 -11   5   1  143.09   21.90
 -11   5   1  160.98   23.40
 -11   5   1  173.08   24.10
 -11   5   1  201.38   25.10
 -11   5   1  161.68   20.70
 -11   5   1  197.08   25.40
 -11   5  -1  175.98   25.20
 -11   5  -1  199.78   25.70
 -11   5  -1  179.28   22.30
 -11   5  -1  205.68   25.70
 -11   5  -1  182.38   21.70
  11  -5  -1  149.09   21.70
 -11   5  -1  168.68   24.20
 -12   5   1  760.82   46.60
 -12   5   1  670.63   46.70
 -12   5   1  748.03   43.80
 -12   5   1  788.82   46.70
 -12   5   1  737.43   46.70
 -12   5   1  729.03   47.00
 -12   5  -1  755.22   46.50
 -12   5  -1  786.22   47.00
 -12   5  -1  692.83   47.60
 -12   5  -1  721.93   47.30
 -12   5  -1  722.83   43.60
 -12   5  -1  727.43   46.50
 -13   5   1    0.80    7.30
 -13   5   1    2.90   10.10
 -13   5   1    7.40   13.40
 -13   5  -1   -6.40    7.70
 -13   5  -1   10.60    7.70
   0   6   1  645.34   40.80
   0   6   1  628.54   42.90
   0   6  -1  577.44   44.00
   0   6  -1  596.24   40.40
  -1   6   1  815.72   55.39
   1   6  -1  773.82   54.39
   1   6  -1  846.42   53.99
  -1   6   1  883.41   57.89
  -1   6  -1 1011.40   55.99
   1   6   1  960.90   50.89
   1   6   1  965.00   55.99
  -1   6  -1 1021.40   62.79
   2   6  -1  760.92   46.20
  -2  -6  -1  787.22   43.30
   2   6  -1  718.53   47.90
  -2   6   1  767.52   50.49
  -2  -6  -1  786.42   40.80
  -2  -6  -1  788.62   43.40
  -2   6  -1  619.84   52.79
  -2   6  -1  608.94   44.60
   2   6   1  538.05   38.40
   2  -6  -1  584.14   38.30
   2   6   1  640.54   44.70
  -2  -6   1  542.95   38.70
  -2  -6   1  612.94   41.00
  -2  -6   1  603.34   39.90
  -3  -6  -1 2524.85  114.99
   3   6  -1 2356.16  122.69
  -3  -6  -1 2522.95  118.69
   3  -6   1 2422.36  113.29
  -3   6   1 2365.56  129.89
  -3   6   1 2702.23  138.09
   3   6  -1 2450.15  122.69
   3  -6   1 2394.66  111.09
  -3  -6  -1 2451.45  118.29
   3   6   1 1997.10  114.69
  -3   6  -1 2418.96  125.19
  -3  -6   1 2390.06  117.79
  -3  -6   1 2374.06  116.59
   3   6   1 2307.97  121.49
  -3   6  -1 2455.05  136.49
   3  -6  -1 2217.98  113.39
  -3  -6   1 2244.38  116.49
  -3   6  -1 2312.37  124.09
  -3   6  -1 2418.76  121.49
  -4   6   1  595.74   48.40
  -4  -6  -1  576.64   35.90
   4   6  -1  571.74   42.90
   4   6  -1  522.25   40.40
  -4  -6  -1  607.94   41.20
  -4   6   1  374.16   42.70
  -4   6   1  607.14   57.79
  -4  -6  -1  607.74   46.20
  -4  -6  -1  582.94   39.70
   4  -6   1  486.95   30.70
  -4  -6   1  454.55   36.80
   4  -6  -1  419.06   32.80
  -4   6  -1  398.36   51.09
  -4  -6   1  433.46   35.20
   4   6   1  450.75   39.00
  -4   6  -1  457.85   40.40
  -4  -6   1  397.66   35.80
  -4   6  -1  446.76   44.90
   5  -6   1 1274.87   69.19
  -5  -6  -1 1345.07   74.19
  -5   6   1 1367.86  103.39
  -5   6   1 1341.07   91.29
   5   6  -1 1349.66   82.69
   5   6  -1 1335.57   84.19
  -5  -6  -1 1399.26   79.69
  -5  -6  -1 1323.97   79.49
  -5  -6   1 1481.15   78.79
  -5   6  -1 1361.26   92.69
  -5  -6   1 1323.17   79.59
   5   6   1 1399.76   84.09
  -5   6  -1 1380.76  105.79
  -5  -6   1 1438.76   80.19
   5  -6  -1 1388.76   76.19
  -5   6  -1 1384.96   84.99
  -6   6   1  499.05   66.29
  -6  -6  -1  537.05   38.30
  -6   6   1  517.75   41.40
  -6  -6  -1  556.64   43.10
  -6   6   1  566.84   57.79
   6   6  -1  504.55   47.00
  -6  -6  -1  502.55   43.80
  -6   6  -1  531.05   57.39
  -6  -6   1  476.95   41.60
  -6  -6   1  496.45   40.90
  -6  -6   1  490.85   42.70
  -6   6  -1  429.46   62.19
   6  -6  -1  469.45   38.60
  -6   6  -1  485.65   47.40
   6   6   1  465.65   44.00
  -7  -6  -1  254.07   30.20
  -7   6   1  235.38   22.20
  -7  -6  -1  247.88   36.20
  -7   6   1  184.98   23.40
  -7  -6  -1  220.88   24.70
  -7   6   1  239.68   47.50
  -7  -6  -1  204.18   20.10
   7  -6   1  211.78   25.80
  -7   6   1  228.98   56.89
   7   6  -1  209.88   31.60
  -7   6  -1  137.19   31.10
  -7   6  -1  165.38   22.90
  -7  -6   1  161.18   26.50
  -7   6  -1  132.09   46.40
  -7   6  -1  161.98   40.80
  -7   6  -1  164.48   21.70
  -7  -6   1  135.79   25.80
   7  -6  -1  149.79   25.90
  -7  -6   1  160.48   18.60
  -8   6   1  311.47   27.00
  -8   6   1  307.37   28.50
   8  -6   1  309.77   34.00
  -8   6   1  317.97   29.80
  -8   6   1  282.07   52.69
  -8   6   1  297.67   28.80
  -8   6   1  322.17   28.80
  -8   6   1  320.67   26.60
  -8   6   1  332.47   28.50
  -8   6   1  275.47   26.40
  -8   6   1  276.47   24.70
  -8   6  -1  277.27   31.20
  -8   6  -1  238.38   24.70
  -8   6  -1  238.28   25.50
   8  -6  -1  250.27   31.60
  -8   6  -1  260.67   30.30
  -8   6  -1  250.47   25.40
  -8   6  -1  267.67   26.80
  -8   6  -1  226.28   28.20
  -8   6  -1  233.98   40.90
  -8  -6   1  289.57   45.20
  -8   6  -1  205.28   24.10
  -8   6  -1  213.08   47.70
  -9   6   1 1010.70   58.79
  -9   6   1  978.20   61.39
  -9   6   1  901.11   56.99
  -9   6   1  935.11   57.29
  -9   6   1  946.21   58.49
  -9   6   1  968.90   59.19
  -9   6   1  905.21   92.39
  -9   6   1  954.90   56.69
   9  -6   1  982.80   69.09
  -9   6   1  970.70   59.99
  -9   6   1  949.11   60.49
  -9   6  -1  928.51   59.49
  -9   6  -1  922.01   57.69
  -9   6  -1  946.51   93.79
  -9   6  -1  977.40   61.79
  -9   6  -1  954.30   56.29
   9  -6  -1  915.11   67.59
  -9   6  -1 1018.10   61.09
  -9   6  -1  922.21   57.39
  -9   6  -1  947.51   56.99
  -9   6  -1  996.90   60.39
 -10   6   1   49.10   15.00
 -10   6   1   41.70   28.50
 -10   6   1   68.89   16.80
 -10   6   1   36.60   12.60
 -10   6   1   59.29   15.20
 -10   6   1   39.80   13.90
 -10   6   1   48.90   15.40
 -10   6   1   45.40   13.20
  10  -6   1   38.90   17.60
 -10   6   1   37.10   12.20
 -10   6   1   55.29   15.90
  10  -6   1   36.80   13.00
 -10   6  -1   40.80   30.30
  10  -6  -1   39.20   18.40
 -10   6  -1   30.50   13.40
 -10   6  -1   38.30   14.00
 -10   6  -1   55.39   14.10
 -10   6  -1   46.60   12.70
 -10   6  -1   55.49   17.20
 -10   6  -1   60.39   16.20
 -10   6  -1   46.40   15.00
 -10   6  -1   43.60   13.20
 -11   6   1  611.14   42.00
 -11   6   1  619.74   42.80
 -11   6   1  579.84   41.10
 -11   6   1  545.25   39.70
 -11   6   1  559.54   39.10
 -11   6   1  592.54   40.40
 -11   6   1  591.04   38.60
 -11   6  -1  463.65   39.40
 -11   6  -1  548.05   40.30
 -11   6  -1  543.15   37.40
 -11   6  -1  509.45   38.30
 -11   6  -1  544.65   38.30
  11  -6  -1  451.35   37.90
 -11   6  -1  540.35   41.80
 -11   6  -1  565.54   42.30
 -12   6   1  205.18   23.90
 -12   6   1  219.58   21.80
 -12   6   1  196.98   21.00
 -12   6   1  201.78   24.80
 -12   6   1  196.18   23.10
 -12   6   1  207.98   23.60
 -12   6  -1  222.18   25.60
 -12   6  -1  190.98   21.90
 -12   6  -1  212.38   25.00
 -12   6  -1  190.28   22.90
 -12   6  -1  206.98   19.70
 -12   6  -1  183.08   23.00
   0   7  -1 1316.67   78.69
   0   7   1 1289.57   76.09
   0  -7   1 1280.87   66.89
   0  -7  -1 1303.27   66.99
   0   7   1 1407.66   74.29
   0   7   1 1257.87   63.39
   0   7  -1 1324.97   74.49
   0  -7  -1 1239.88   65.59
   1   7  -1 2378.86  117.29
  -1  -7  -1 2459.35  111.39
   1   7  -1 2280.07  118.09
  -1  -7  -1 2293.87  109.79
  -1   7   1 2476.25  121.39
  -1  -7  -1 2310.07  108.09
  -1   7   1 2370.16  107.59
   1  -7   1 2206.38  106.69
  -1   7   1 2256.77  118.99
  -1   7  -1 2207.08  123.19
  -1  -7   1 2136.49  108.29
   1   7   1 2285.77  117.39
   1   7   1 2317.87  111.59
  -1  -7   1 2209.68  110.09
  -1  -7   1 2096.89  108.19
  -1   7  -1 2159.38  116.49
   1  -7  -1 2093.89  105.99
   1  -7  -1 2038.00  108.99
  -2  -7  -1 1450.25   78.29
   2  -7   1 1439.56   74.39
   2   7  -1 1469.05   84.19
  -2   7   1 1345.97   82.99
   2   7  -1 1439.36   83.99
  -2  -7  -1 1520.85   76.39
   2  -7   1 1390.56   73.39
  -2   7   1 1381.46   87.29
  -2  -7  -1 1430.96   78.09
  -2   7   1 1519.25   91.39
  -2  -7   1 1652.73   80.59
   2   7   1 1591.64   85.59
  -2  -7   1 1486.75   78.09
   2  -7  -1 1416.56   76.19
  -2  -7   1 1616.84   78.69
   2   7   1 1500.25   85.49
   2  -7  -1 1466.65   73.09
  -2   7  -1 1579.94   95.69
  -3  -7  -1 1231.58   64.79
  -3   7   1 1171.58   73.29
   3   7  -1 1107.19   72.49
  -3   7   1 1127.39   63.29
   3  -7   1 1221.58   63.79
  -3  -7  -1 1140.99   67.39
  -3   7   1 1216.38   84.39
   3  -7   1 1173.58   61.39
   3   7  -1 1212.38   73.59
  -3   7   1 1211.28   81.49
  -3  -7  -1 1221.58   68.59
  -3   7  -1 1162.28   75.89
  -3  -7   1 1179.18   66.59
  -3   7  -1 1239.38   75.19
   3  -7  -1 1135.69   60.19
   3  -7  -1 1229.38   65.59
  -3  -7   1 1240.68   68.99
  -3   7  -1 1166.98   85.59
   3   7   1 1227.08   73.39
  -3  -7   1 1110.59   67.59
  -4  -7  -1  948.01   56.29
  -4   7   1  964.10   68.79
   4   7  -1  943.81   65.09
  -4  -7  -1  905.51   60.59
   4  -7   1  955.60   55.79
  -4  -7  -1  964.60   61.09
  -4   7   1  952.50   79.59
   4   7  -1 1000.40   65.79
   4  -7   1  925.61   52.29
  -4   7  -1  991.90   82.19
  -4  -7   1 1012.00   61.19
  -4  -7   1  988.00   61.99
  -4  -7   1  928.31   58.79
   4  -7  -1  918.41   56.69
  -4   7  -1 1032.50   71.59
  -4   7  -1 1000.20   65.39
   4   7   1  962.40   64.89
  -5  -7  -1  806.12   53.79
  -5  -7  -1  822.22   48.80
   5  -7   1  790.72   48.70
   5  -7   1  740.53   42.90
  -5  -7  -1  789.12   54.99
   5   7  -1  720.33   56.29
  -5   7   1  786.52   63.69
  -5   7   1  759.92   74.19
  -5   7  -1  636.74   54.89
  -5  -7   1  597.34   50.89
   5   7   1  659.13   54.09
  -5  -7   1  659.93   50.89
   5  -7  -1  670.23   47.40
  -5  -7   1  646.24   48.60
  -5   7  -1  647.34   60.89
  -5   7  -1  561.04   69.49
  -6   7   1 1248.08  111.49
  -6   7   1 1385.86   99.59
  -6  -7  -1 1309.87   81.69
  -6  -7  -1 1300.17   75.99
   6   7  -1 1302.97   89.39
  -6  -7  -1 1339.17   70.49
  -6   7   1 1247.08   69.49
  -6   7   1 1281.07   72.39
   6  -7   1 1392.76   78.79
  -6  -7  -1 1287.67   84.09
  -6  -7   1 1460.15   81.29
  -6   7  -1 1399.86  100.69
  -6   7  -1 1203.08  109.89
  -6  -7   1 1365.46   85.09
   6  -7  -1 1408.16   79.69
  -6  -7   1 1312.97   82.39
  -6  -7   1 1384.46   70.99
  -6   7  -1 1418.26   90.59
  -6   7  -1 1322.47   69.99
  -6   7  -1 1333.57   73.29
   6   7   1 1347.07   88.19
  -7   7   1  751.62   46.70
  -7   7   1  703.73   48.10
   7  -7   1  752.22   54.49
  -7  -7  -1  691.43   55.79
   7   7  -1  655.23   64.69
  -7  -7  -1  802.42   52.69
  -7  -7  -1  701.83   59.89
  -7   7   1  711.73   74.09
  -7  -7  -1  728.33   45.60
  -7   7  -1  711.83   75.29
   7  -7  -1  840.52   56.99
  -7   7  -1  722.53   48.50
  -7  -7   1  779.42   58.09
  -7  -7   1  747.53   46.00
  -7   7  -1  702.93   46.00
  -7  -7   1  777.22   54.89
  -7   7  -1  783.12   65.99
  -8   7   1  429.06   31.60
  -8   7   1  404.36   33.60
  -8   7   1  398.36   34.90
  -8   7   1  387.76   33.30
  -8   7   1  417.56   35.10
  -8   7   1  436.86   32.20
  -8   7   1  333.87   58.09
  -8   7   1  380.76   32.10
  -8   7   1  388.66   30.20
   8  -7   1  414.56   33.80
   8  -7   1  404.66   39.70
  -8  -7  -1  372.96   39.60
  -8   7   1  337.07   31.60
  -8   7  -1  363.86   31.80
  -8   7  -1  352.46   31.40
  -8   7  -1  303.37   57.29
  -8   7  -1  400.06   31.10
  -8  -7   1  361.46   30.20
  -8   7  -1  363.56   34.00
  -8   7  -1  384.56   32.00
  -8   7  -1  362.16   33.50
  -8   7  -1  351.36   29.10
  -8   7  -1  423.26   35.70
  -8  -7   1  366.86   37.00
   8  -7  -1  386.36   39.60
  -9   7   1  347.17   29.40
  -9   7   1  353.86   31.50
  -9   7   1  356.56   32.70
  -9   7   1  339.27   28.70
  -9   7   1  356.66   31.50
   9  -7   1  334.07   37.70
  -9   7   1  315.27   29.10
  -9   7   1  299.27   60.49
   9  -7   1  321.67   30.40
  -9   7   1  311.97   31.70
  -9   7   1  334.97   30.40
  -9   7   1  328.37   30.50
   9  -7  -1  296.87   37.80
  -9   7  -1  263.87   28.10
  -9   7  -1  293.67   27.10
  -9   7  -1  289.17   29.10
  -9   7  -1  239.78   52.49
  -9   7  -1  288.27   33.60
  -9   7  -1  250.27   26.10
  -9   7  -1  286.87   30.80
  -9   7  -1  286.57   29.10
  -9   7  -1  256.57   31.70
 -10   7   1  110.69   18.60
 -10   7   1   65.89   31.50
 -10   7   1   80.19   16.80
  10  -7   1   93.39   24.90
 -10   7   1   81.99   16.30
 -10   7   1   89.79   17.80
 -10   7   1   90.59   18.50
 -10   7   1   79.09   16.10
 -10   7   1   93.79   19.50
 -10   7   1   85.29   18.20
 -10   7   1   93.89   19.90
  10  -7   1  108.79   18.90
  10  -7  -1   96.29   18.60
 -10   7  -1   97.89   20.30
 -10   7  -1   97.89   17.20
 -10   7  -1  115.19   18.30
 -10   7  -1   60.19   34.60
 -10   7  -1  106.99   19.70
 -10   7  -1   76.79   16.70
  10  -7  -1   87.79   23.80
 -10   7  -1   94.99   19.00
 -10   7  -1   77.89   18.20
 -11   7   1  227.28   26.30
 -11   7   1  269.87   23.80
 -11   7   1  270.67   24.20
 -11   7   1  223.98   26.90
 -11   7   1  232.98   27.40
 -11   7   1  224.88   25.80
 -11   7   1  250.47   24.40
 -11   7  -1  207.48   27.30
 -11   7  -1  204.88   24.00
 -11   7  -1  184.48   22.00
 -11   7  -1  185.08   23.00
 -11   7  -1  201.68   25.30
  11  -7  -1  224.68   24.40
 -11   7  -1  234.28   27.20
 -11   7  -1  204.98   26.80
 -12   7   1  370.26   30.40
 -12   7   1  395.96   28.00
 -12   7   1  382.56   31.30
 -12   7   1  391.56   31.10
 -12   7   1  416.96   29.40
 -12   7   1  420.86   30.20
 -12   7  -1  381.36   26.70
 -12   7  -1  396.16   31.10
 -12   7  -1  417.76   29.70
 -12   7  -1  381.66   30.30
 -12   7  -1  388.36   31.80
 -12   7  -1  339.57   30.40
 -12   7  -1  404.16   27.40
   0  -8  -1  138.59   16.50
   0   8   1   97.59   20.60
   0  -8   1  109.59   17.20
   0  -8  -1  101.49   15.50
   0  -8  -1  123.19   18.10
   0   8   1  104.39   12.80
   0  -8  -1  107.69   18.80
   0   8  -1  107.49   22.90
   0   8   1  122.39   21.70
   0   8  -1  106.99   19.40
   0  -8   1  113.09   16.50
   0  -8   1  110.89   16.80
   1  -8   1 1070.09   59.09
   1  -8   1  872.41   55.09
   1  -8   1 1026.60   58.29
  -1  -8  -1  941.71   62.29
  -1   8   1  983.20   55.49
   1   8  -1 1022.90   67.29
  -1  -8  -1 1066.59   59.09
  -1   8   1 1142.29   71.99
   1   8  -1 1064.29   68.59
   1  -8   1 1016.80   58.09
  -1  -8  -1 1036.30   60.79
  -1   8   1  997.30   69.79
  -1  -8  -1 1024.00   60.99
   1  -8  -1 1117.69   62.29
   1  -8  -1 1142.79   59.09
  -1  -8   1 1141.69   61.69
  -1  -8   1 1233.68   63.49
  -1   8  -1 1215.98   71.39
  -1   8  -1 1236.68   77.29
  -1  -8   1 1141.99   60.69
   1   8   1 1257.67   72.39
  -1   8  -1 1107.59   55.29
  -2   8   1 2302.17  132.09
   2  -8   1 2294.17  114.99
   2   8  -1 2377.86  126.89
   2  -8   1 2260.57  114.19
  -2  -8  -1 2411.76  120.09
  -2   8   1 2162.68  113.09
  -2   8   1 2373.36  134.09
   2   8  -1 2173.68  123.69
  -2  -8  -1 2432.36  116.69
  -2  -8  -1 2257.87  119.29
  -2  -8   1 2389.96  117.39
  -2   8  -1 2561.84  140.69
  -2  -8   1 2517.85  121.39
  -2   8  -1 2547.65  131.89
   2   8   1 2553.34  128.89
  -2  -8   1 2475.65  120.19
   2  -8  -1 2541.95  114.99
   2  -8  -1 2439.36  118.29
  -3   8   1 1252.97   88.59
   3  -8   1 1278.77   65.99
  -3  -8  -1 1325.77   67.69
   3   8  -1 1289.27   77.49
  -3   8   1 1222.78   86.09
   3   8  -1 1178.38   73.99
  -3  -8  -1 1233.18   70.79
   3  -8   1 1256.27   63.79
  -3  -8  -1 1284.47   71.39
   3   8   1 1139.69   74.99
  -3  -8   1 1151.48   70.69
  -3  -8   1 1125.29   69.59
   3  -8  -1 1083.19   61.39
  -3   8  -1 1083.29   79.09
   3  -8  -1 1063.09   65.29
  -3   8  -1 1062.39   86.09
  -3  -8   1 1093.09   66.19
   4  -8   1 1450.85   77.49
  -4  -8  -1 1640.14   88.99
   4   8  -1 1513.75   93.59
  -4  -8  -1 1503.95   88.19
  -4   8   1 1500.25  108.79
   4  -8   1 1536.95   81.49
  -4  -8  -1 1587.04   82.59
  -4   8   1 1484.15   94.59
  -4   8  -1 1561.74   96.69
   4   8   1 1510.15   92.89
  -4  -8   1 1508.85   87.39
  -4   8  -1 1364.16  107.89
  -4  -8   1 1393.16   87.09
  -4  -8   1 1508.95   84.29
   4  -8  -1 1549.34   83.69
  -5   8   1  611.64   59.09
  -5   8   1  583.54   68.99
   5  -8   1  671.63   45.60
  -5   8   1  622.14   43.50
  -5  -8  -1  631.64   49.90
  -5  -8  -1  632.54   51.59
   5   8  -1  636.44   55.29
   5  -8   1  630.44   40.30
  -5  -8  -1  654.43   45.10
  -5   8  -1  560.24   70.59
  -5  -8   1  584.54   51.39
  -5  -8   1  630.54   50.19
  -5   8  -1  627.94   59.79
  -5  -8   1  564.54   50.49
   5   8   1  570.74   52.09
   5  -8  -1  649.64   47.00
  -5  -8   1  667.83   47.60
   6  -8   1  212.28   26.90
   6  -8   1  216.58   26.30
  -6   8   1  197.08   20.70
  -6   8   1  207.38   51.19
  -6  -8  -1  210.18   21.00
   6   8  -1  218.38   33.80
  -6   8   1  196.48   40.80
  -6  -8  -1  214.38   35.70
  -6  -8  -1  227.38   26.90
  -6  -8  -1  251.17   31.70
  -6   8   1  245.08   25.10
   6   8   1  218.18   33.40
  -6   8  -1  189.68   50.79
  -6   8  -1  264.87   48.80
  -6  -8   1  249.97   29.30
  -6  -8   1  205.38   32.40
  -6   8  -1  238.98   21.90
  -6  -8   1  248.58   22.20
  -6  -8   1  234.38   37.90
  -6   8  -1  226.68   27.70
   6  -8  -1  231.68   29.10
  -7   8   1  434.26   57.09
  -7   8   1  403.96   34.80
  -7  -8  -1  459.25   32.70
  -7   8   1  438.26   32.30
  -7  -8  -1  475.95   38.60
   7  -8   1  457.15   35.30
  -7   8   1  422.96   31.90
  -7  -8  -1  408.86   46.70
  -7  -8  -1  421.76   43.40
   7  -8   1  428.76   39.60
  -7   8   1  442.06   35.70
  -7   8  -1  341.47   31.30
  -7   8  -1  415.56   32.10
  -7   8  -1  366.16   34.90
  -7   8  -1  344.77   33.50
  -7  -8   1  394.76   41.90
   7  -8  -1  394.26   40.20
  -7   8  -1  395.76   40.00
  -7   8  -1  422.26   57.19
  -7   8  -1  376.66   31.10
  -7  -8   1  379.86   30.90
  -7  -8   1  419.26   38.80
  -8  -8  -1  421.86   44.00
  -8   8   1  461.05   34.20
  -8  -8  -1  470.75   32.80
  -8   8   1  416.76   35.80
  -8   8   1  465.85   35.80
  -8   8   1  445.96   33.00
  -8   8   1  457.35   36.90
  -8  -8  -1  461.75   33.20
  -8  -8  -1  482.85   35.40
  -8   8   1  471.75   35.60
  -8   8   1  427.66   62.59
  -8   8   1  441.06   36.80
   8  -8   1  462.45   37.30
  -8   8   1  463.15   38.70
   8  -8   1  490.25   44.60
  -8   8   1  502.55   39.90
  -8   8  -1  435.76   35.10
   8  -8  -1  499.95   46.40
  -8  -8   1  458.55   33.70
  -8  -8   1  449.86   34.50
  -8   8  -1  445.66   36.60
  -8   8  -1  484.35   39.50
  -8  -8   1  452.65   32.80
  -8   8  -1  458.55   35.90
  -8  -8   1  505.15   42.40
  -8   8  -1  431.56   37.30
  -8   8  -1  433.66   32.70
  -8   8  -1  460.15   39.80
  -8   8  -1  458.35   35.80
  -8   8  -1  481.35   65.79
  -8   8  -1  448.06   34.10
  -9   8   1  296.07   29.70
  -9   8   1  330.97   32.80
  -9   8   1  309.67   58.09
  -9   8   1  279.87   28.90
  -9   8   1  294.27   27.40
  -9   8   1  322.87   30.60
  -9   8   1  321.97   27.60
  -9   8   1  294.87   28.20
   9  -8   1  285.37   29.20
  -9   8   1  317.67   32.40
  -9   8   1  303.97   29.80
   9  -8   1  319.87   37.60
  -9   8  -1  266.87   54.99
   9  -8  -1  285.07   36.50
  -9   8  -1  230.28   30.00
  -9   8  -1  293.27   28.80
  -9   8  -1  304.07   27.30
  -9   8  -1  292.77   28.60
  -9   8  -1  271.47   25.90
   9  -8  -1  287.07   29.90
  -9   8  -1  235.58   31.40
  -9   8  -1  288.47   28.70
  10  -8   1  749.92   49.20
 -10   8   1  775.32   50.69
 -10   8   1  751.32   48.60
 -10   8   1  735.83   49.20
 -10   8   1  710.33   48.20
  10  -8   1  680.13   59.09
 -10   8   1  768.22   47.60
 -10   8   1  755.82   52.69
 -10   8   1  678.53   46.10
 -10   8  -1  754.12   52.59
  10  -8  -1  795.82   50.89
  10  -8  -1  705.83   61.29
 -10   8  -1  750.62   49.20
 -10   8  -1  795.32   50.89
 -10   8  -1  768.42   46.30
 -10   8  -1  735.03   47.20
 -10   8  -1  750.02   53.49
 -10   8  -1  745.73   49.20
 -11   8   1  301.07   25.10
 -11   8   1  336.77   27.30
 -11   8   1  275.87   25.00
 -11   8   1  266.37   24.30
 -11   8   1  299.57   27.20
 -11   8   1  309.97   29.90
 -11   8   1  313.27   29.50
 -11   8  -1  270.77   31.50
 -11   8  -1  281.77   24.00
 -11   8  -1  244.78   27.70
 -11   8  -1  308.97   30.10
 -11   8  -1  239.78   24.20
  11  -8  -1  245.78   25.70
 -11   8  -1  255.97   24.70
 -11   8  -1  250.37   26.80
 -12   8   1  127.39   18.40
 -12   8   1  140.79   17.90
 -12   8   1  126.79   18.70
 -12   8   1  149.59   16.80
 -12   8   1  136.89   16.80
 -12   8  -1  150.98   15.10
 -12   8  -1  117.29   17.50
 -12   8  -1  123.99   19.00
 -12   8  -1  136.79   18.00
 -12   8  -1  128.99   16.20
 -12   8  -1  132.89   15.20
   0   9  -1  313.67   34.10
   0   9   1  296.07   34.80
   0   9   1  312.17   23.50
   0  -9   1  294.07   27.40
   0  -9   1  324.67   26.60
   0  -9  -1  275.67   26.30
   0  -9   1  298.87   26.30
   0   9  -1  328.27   37.60
   0  -9  -1  284.47   28.20
   0  -9  -1  301.07   27.20
  -1   9   1 2522.15  134.59
   1   9  -1 2473.65  132.09
  -1   9   1 2550.94  137.09
  -1   9   1 2347.86  115.69
  -1  -9  -1 2475.35  122.29
   1   9  -1 2469.25  131.59
  -1  -9  -1 2430.06  121.99
   1  -9   1 2332.67  118.49
   1  -9   1 2500.45  120.39
  -1  -9  -1 2501.05  119.49
  -1   9  -1 2329.67  137.19
  -1   9  -1 2253.57  113.99
   1   9   1 2532.15  134.69
  -1  -9   1 2365.66  119.29
  -1   9  -1 2475.45  133.79
  -1  -9   1 2420.56  121.59
  -1  -9   1 2424.96  122.69
   1  -9  -1 2368.06  122.39
   1  -9  -1 2507.15  124.59
   1  -9  -1 2387.06  118.69
   2   9  -1 1156.68   75.99
  -2   9   1 1066.69   62.39
  -2  -9  -1 1110.79   64.49
   2   9  -1 1108.79   84.89
  -2   9   1 1111.79   81.19
  -2  -9  -1 1162.28   69.29
  -2  -9  -1 1110.79   68.39
   2  -9   1 1133.39   63.69
   2  -9   1 1187.98   65.29
  -2   9   1 1110.69   81.49
   2  -9  -1 1213.78   68.59
  -2  -9   1 1135.89   68.99
  -2   9  -1 1216.78   81.19
   2  -9  -1 1129.59   63.19
  -2  -9   1 1267.47   71.39
  -2   9  -1 1265.37   89.69
  -2  -9   1 1167.88   66.19
   2   9   1 1224.08   77.59
   3   9  -1  213.98   29.90
   3  -9   1  188.28   22.50
  -3   9   1  243.58   43.40
   3  -9   1  212.18   22.10
  -3   9   1  221.78   38.40
  -3  -9  -1  237.78   24.90
  -3  -9  -1  204.78   26.70
  -3  -9  -1  210.68   27.80
  -3  -9   1  261.47   30.70
  -3   9  -1  272.57   43.50
   3  -9  -1  292.67   23.90
  -3  -9   1  258.57   30.10
   3   9   1  296.57   34.10
   3  -9  -1  294.07   28.10
  -3  -9   1  271.67   26.40
  -4   9   1 1254.57  102.19
   4  -9   1 1384.66   76.39
  -4  -9  -1 1421.86   76.79
  -4  -9  -1 1336.37   82.99
  -4  -9  -1 1323.97   81.69
   4   9  -1 1335.97   88.29
   4  -9   1 1281.47   71.49
  -4  -9   1 1378.56   77.89
   4  -9  -1 1359.66   77.89
   4   9   1 1291.57   87.19
  -4   9  -1 1242.68  104.29
  -4  -9   1 1320.07   83.39
  -4  -9   1 1351.56   82.09
   5  -9   1 1232.38   72.29
   5  -9   1 1317.87   78.29
   5   9  -1 1298.87   91.29
  -5  -9  -1 1257.17   85.09
  -5  -9  -1 1401.06   78.69
   5  -9   1 1268.07   72.89
  -5  -9  -1 1312.37   84.19
  -5   9   1 1126.49  104.39
  -5   9   1 1311.97   75.29
  -5  -9  -1 1270.67   70.19
  -5   9   1 1366.86   94.59
   5  -9  -1 1366.76   73.29
  -5  -9   1 1464.25   72.59
  -5   9  -1 1353.76  115.29
  -5  -9   1 1466.35   87.59
   5   9   1 1384.86   92.19
   5  -9  -1 1493.05   82.49
  -5   9  -1 1343.07   95.59
  -5  -9   1 1439.06   81.09
  -5  -9   1 1356.46   88.19
   6  -9   1  216.58   26.20
  -6  -9  -1  182.48   27.50
   6  -9   1  183.58   28.50
  -6   9   1  190.28   26.70
  -6   9   1  187.38   22.50
  -6  -9  -1  212.98   21.30
  -6  -9  -1  183.18   31.60
  -6   9   1  168.78   38.90
  -6  -9  -1  178.48   33.20
  -6   9  -1  218.48   21.40
   6  -9  -1  178.98   23.70
  -6  -9   1  220.18   30.90
  -6  -9   1  192.18   33.70
  -6  -9   1  210.68   21.30
   6  -9  -1  178.28   28.30
  -6   9  -1  199.48   42.20
  -6  -9   1  203.58   37.60
   6   9   1  195.68   35.10
  -7   9   1 1668.23   91.99
  -7   9   1 1679.93   86.29
  -7   9   1 1559.14   86.59
  -7  -9  -1 1743.63   87.79
  -7  -9  -1 1660.33   83.79
  -7   9   1 1597.74   84.09
  -7  -9  -1 1642.84  101.69
   7  -9   1 1660.73   89.09
  -7   9   1 1637.04  119.79
  -7   9   1 1576.24   87.59
  -7   9   1 1611.34   84.89
  -7  -9  -1 1632.84   84.69
  -7  -9  -1 1484.65  104.39
  -7  -9  -1 1623.84   84.09
   7  -9   1 1696.53   97.89
  -7   9   1 1676.13   91.49
  -7  -9  -1 1581.44   84.09
  -7   9   1 1627.44   84.09
  -7   9   1 1644.64   89.09
  -7  -9  -1 1726.63   93.89
  -7   9  -1 1586.34   85.49
  -7   9  -1 1648.64   88.99
  -7   9  -1 1686.53   93.09
  -7  -9   1 1610.64   84.19
   7  -9  -1 1723.13   89.99
  -7   9  -1 1527.05   86.09
  -7   9  -1 1568.54   88.49
  -7   9  -1 1519.25  118.39
  -7  -9   1 1495.65  100.09
   7  -9  -1 1712.43   99.59
  -7  -9   1 1660.93   88.79
  -7   9  -1 1712.73   86.29
  -7   9  -1 1652.63   86.09
  -7   9  -1 1604.94   82.99
  -7  -9   1 1655.93   84.39
  -7  -9   1 1643.54   84.59
  -7   9  -1 1590.64   83.79
  -7  -9   1 1610.64   94.89
  -7  -9   1 1690.93   87.29
  -8  -9  -1  245.08   22.20
  -8  -9  -1  237.78   23.00
  -8   9   1  231.48   27.20
  -8   9   1  224.08   29.00
   8  -9   1  208.38   27.30
  -8   9   1  219.78   49.50
  -8  -9  -1  232.78   22.80
   8  -9   1  228.98   34.40
  -8  -9  -1  241.58   37.00
  -8  -9  -1  225.38   24.20
  -8   9   1  205.18   27.20
  -8   9   1  214.78   28.80
  -8   9   1  235.68   23.20
  -8   9   1  214.88   27.00
  -8   9   1  251.27   25.30
  -8   9   1  239.98   27.10
  -8   9   1  205.68   29.10
  -8  -9   1  224.78   22.20
  -8   9  -1  234.08   29.20
  -8   9  -1  239.78   31.40
  -8   9  -1  248.98   26.30
  -8  -9   1  290.87   43.30
  -8  -9   1  256.77   23.40
   8  -9  -1  270.27   31.70
  -8  -9   1  238.58   24.50
  -8  -9   1  212.08   36.30
  -8  -9   1  275.87   24.50
  -8   9  -1  247.28   23.40
  -8   9  -1  253.87   26.10
  -8   9  -1  250.57   28.80
  -8  -9   1  295.77   32.70
  -8   9  -1  234.48   51.19
  -8   9  -1  232.28   30.50
  -8   9  -1  263.97   25.00
   8  -9  -1  252.97   33.80
  -9   9   1  141.59   19.50
  -9   9   1  134.89   20.80
  -9   9   1  109.39   36.70
   9  -9   1  133.49   19.50
  -9   9   1  140.39   20.40
   9  -9   1  130.89   26.50
  -9   9   1  147.79   23.40
  -9   9   1  150.98   20.50
  -9   9   1  147.49   22.30
  -9   9   1  148.89   22.70
   9  -9   1  120.09   20.80
  -9   9   1  100.39   20.40
  -9   9  -1   92.99   36.10
   9  -9  -1   92.69   24.70
  -9   9  -1  100.69   21.00
  -9   9  -1  103.39   19.00
  -9   9  -1  105.69   19.20
  -9   9  -1  117.99   20.20
  -9  -9   1   95.09   16.50
   9  -9  -1  113.49   20.50
  -9   9  -1   86.89   16.40
  -9   9  -1  105.39   22.30
  -9  -9   1  114.29   18.10
  -9   9  -1  107.89   21.30
  -9  -9   1  114.09   19.20
  -9   9  -1  111.39   17.50
 -10   9   1  322.67   32.90
 -10   9   1  315.07   29.30
 -10   9   1  344.67   28.10
 -10   9   1  305.17   28.60
  10  -9   1  356.96   30.10
 -10   9   1  366.86   32.60
 -10   9   1  355.96   30.80
 -10   9   1  348.77   28.10
 -10   9   1  352.16   29.30
 -10   9  -1  336.97   33.80
 -10   9  -1  290.37   28.50
 -10   9  -1  308.07   26.00
  10  -9  -1  292.37   29.70
 -10   9  -1  332.77   27.90
 -10   9  -1  289.17   29.00
 -10   9  -1  318.37   35.50
 -10   9  -1  298.47   29.50
  10  -9  -1  290.97   26.90
 -11   9   1  274.17   23.80
 -11   9   1  284.57   28.30
 -11   9   1  274.87   22.90
 -11   9   1  290.87   25.20
 -11   9   1  242.78   23.00
 -11   9   1  250.77   24.80
 -11   9   1  252.97   27.80
 -11   9  -1  256.57   23.90
 -11   9  -1  258.67   26.00
 -11   9  -1  304.97   25.10
  11  -9  -1  285.67   25.20
 -11   9  -1  296.97   22.90
 -11   9  -1  298.67   29.60
 -11   9  -1  245.78   29.00
 -11   9  -1  293.57   26.50
 -12   9   1   65.79   13.00
 -12   9   1   78.89   11.90
 -12   9   1   70.29   10.60
 -12   9   1   82.99   14.40
  12  -9   1   58.89   10.00
 -12   9   1   84.49   13.00
 -12   9  -1   73.69   10.10
 -12   9  -1   71.69   13.50
 -12   9  -1   64.69   10.70
 -12   9  -1   65.59   13.80
 -12   9  -1   72.59   14.10
   0  10  -1   48.40   17.90
   0 -10  -1   40.10   14.60
   0  10   1   43.40   11.10
   0  10  -1   61.29   12.20
   0 -10  -1   42.90   13.40
   0 -10   1   52.89   14.60
   0 -10  -1   31.90   12.00
   0 -10   1   37.40   11.70
   0  10   1   40.40   17.90
   0  10  -1   55.89   21.10
   0 -10   1   37.60   13.90
  -1 -10  -1  530.15   40.10
  -1  10   1  522.45   50.99
   1 -10   1  525.65   36.40
   1  10  -1  532.65   46.80
  -1 -10  -1  525.05   39.60
  -1 -10  -1  509.35   36.20
  -1  10   1  538.95   34.30
   1 -10   1  546.25   37.80
  -1 -10   1  431.56   34.90
   1  10   1  428.26   45.50
  -1 -10   1  432.46   38.00
   1 -10  -1  391.66   34.10
   1 -10  -1  437.16   38.10
   1  10   1  425.06   31.30
  -1 -10   1  439.66   37.00
  -1  10  -1  422.26   45.70
  -1  10  -1  395.26   30.50
  -1  10  -1  426.06   49.60
   2 -10   1 1767.02   94.49
   2 -10   1 1790.22   93.39
  -2  10   1 1744.93  114.09
  -2 -10  -1 1686.93   98.09
  -2  10   1 1719.93   91.89
  -2 -10  -1 1687.23   97.89
  -2  10   1 1737.43  114.49
  -2 -10  -1 1874.21   95.09
   2  10  -1 1717.13  106.59
  -2 -10   1 1803.32   94.69
  -2 -10   1 1879.71  100.79
  -2  10  -1 1880.71  115.69
   2 -10  -1 1830.02   97.59
  -2 -10   1 1755.62   98.79
   2 -10  -1 1779.92   92.99
   2  10   1 1911.61  111.79
  -2  10  -1 1757.12  118.79
   3 -10   1   72.69   15.60
  -3 -10  -1   61.29   19.00
   3  10  -1   58.49   19.40
  -3 -10  -1   70.79   18.80
  -3  10   1   65.89   27.00
  -3  10   1   59.69   25.80
  -3 -10  -1   66.69   16.10
   3 -10   1   67.59   16.50
  -3  10  -1   67.69   27.80
  -3 -10   1   70.19   19.80
   3 -10  -1   70.19   18.00
  -3 -10   1   72.29   20.20
  -3 -10   1   49.99   14.50
   3  10   1   81.59   22.90
   3 -10  -1   64.29   14.80
   4 -10   1 2556.24  129.29
  -4 -10  -1 2829.92  135.89
   4  10  -1 2634.24  150.88
  -4 -10  -1 2677.33  143.99
   4 -10   1 2711.73  131.39
  -4  10   1 2578.54  168.28
  -4 -10  -1 2697.13  127.29
  -4 -10  -1 2737.33  143.09
   4 -10   1 2740.43  135.19
  -4 -10   1 2687.23  136.29
  -4 -10   1 2450.15  142.39
   4 -10  -1 2695.93  137.79
   4  10   1 2660.23  151.68
   4 -10  -1 2581.04  129.09
  -4  10  -1 2367.56  167.88
  -4 -10   1 2698.63  143.29
  -4 -10   1 2727.73  127.79
   5 -10   1  233.58   25.40
  -5  10   1  260.57   56.69
   5 -10   1  275.87   30.40
   5  10  -1  251.97   37.20
  -5 -10  -1  234.58   28.00
  -5 -10  -1  214.58   34.30
  -5 -10  -1  264.67   23.50
  -5 -10  -1  256.77   39.50
   5 -10   1  223.38   24.20
  -5 -10   1  246.58   39.50
  -5 -10   1  249.18   28.90
  -5 -10   1  227.78   22.50
  -5 -10   1  206.38   33.50
   5 -10  -1  238.98   24.90
   5 -10  -1  277.17   32.30
  -5  10  -1  233.18   56.59
   5  10   1  224.68   36.00
  -6 -10  -1  116.69   21.80
  -6 -10  -1  114.09   17.00
  -6  10   1  110.29   20.00
  -6 -10  -1   82.39   15.60
  -6 -10  -1  107.09   25.20
   6 -10   1   85.89   21.20
  -6 -10  -1   92.99   16.30
  -6 -10  -1  139.69   20.00
  -6  10   1  118.09   21.20
  -6  10   1  136.49   23.70
  -6  10   1  102.29   16.10
   6 -10   1   96.09   18.90
   6 -10   1   85.19   21.00
  -6 -10  -1  127.39   31.40
  -6 -10  -1  112.19   17.70
  -6  10   1   94.19   18.00
   6 -10  -1  116.79   19.90
  -6 -10   1  161.38   36.10
  -6  10  -1  118.29   34.40
  -6 -10   1  113.69   30.70
  -6 -10   1  143.19   19.70
  -6 -10   1  114.19   16.70
   6 -10  -1  139.49   27.50
  -6 -10   1  105.99   16.30
  -6  10  -1  149.99   25.80
  -6 -10   1  166.48   28.20
  -6 -10   1   98.39   16.60
  -6  10  -1  159.48   26.10
  -6  10  -1  155.18   24.20
  -6 -10   1  104.79   25.90
  -6  10  -1   98.79   16.90
  -7 -10  -1  421.66   37.50
   7 -10   1  397.46   34.80
  -7  10   1  405.46   33.80
  -7  10   1  406.76   31.40
  -7 -10  -1  403.16   30.10
  -7 -10  -1  372.56   43.50
  -7  10   1  395.56   56.79
  -7 -10  -1  420.76   30.90
  -7 -10  -1  393.46   49.40
   7 -10   1  457.75   42.20
  -7  10   1  371.96   35.80
   7 -10   1  397.06   31.80
  -7  10   1  430.36   35.90
  -7 -10  -1  420.46   29.90
  -7  10   1  360.06   32.50
  -7  10   1  391.76   29.70
  -7 -10  -1  411.36   31.90
  -7  10   1  392.46   29.70
  -7 -10  -1  392.66   30.10
  -7 -10   1  358.86   30.80
  -7 -10   1  346.57   28.80
  -7 -10   1  334.17   28.00
  -7  10  -1  299.37   29.80
  -7  10  -1  305.47   29.40
  -7  10  -1  346.57   30.10
  -7  10  -1  329.97   56.69
  -7  10  -1  367.26   36.90
  -7  10  -1  354.46   28.10
  -7 -10   1  325.27   28.50
  -7  10  -1  341.67   28.40
  -7 -10   1  360.96   37.70
   7 -10  -1  346.77   33.00
  -7 -10   1  375.46   33.00
  -7 -10   1  279.17   39.50
  -7  10  -1  362.46   38.90
   7 -10  -1  364.96   41.00
  -7  10  -1  336.27   34.40
  -7 -10   1  343.47   29.00
  -8 -10  -1  430.06   46.00
  -8  10   1  465.15   37.70
  -8 -10  -1  440.76   39.50
  -8  10   1  491.45   38.80
  -8  10   1  463.65   63.29
  -8 -10  -1  497.45   34.60
   8 -10   1  474.05   35.60
  -8  10   1  426.66   34.30
  -8 -10  -1  465.95   32.70
   8 -10   1  443.26   37.60
  -8 -10  -1  485.95   33.80
  -8  10   1  493.55   34.30
  -8  10   1  476.55   34.70
  -8 -10  -1  456.05   35.60
   8 -10   1  533.05   47.40
  -8 -10  -1  453.65   33.90
  -8  10   1  447.96   40.60
  -8  10   1  473.65   38.10
  -8  10   1  464.55   35.70
  -8  10  -1  413.26   60.79
  -8  10  -1  478.25   40.50
  -8  10  -1  474.15   37.10
  -8  10  -1  413.86   34.80
  -8 -10   1  480.85   33.80
  -8  10  -1  406.66   37.80
  -8  10  -1  445.36   33.70
  -8  10  -1  497.95   36.70
  -8 -10   1  466.65   33.80
  -8 -10   1  473.95   38.10
   8 -10  -1  457.95   37.90
  -8  10  -1  397.86   31.90
  -8  10  -1  477.65   42.80
  -8 -10   1  468.45   40.90
  -8 -10   1  442.96   49.00
   8 -10  -1  541.05   49.40
  -8 -10   1  481.05   35.60
  -8 -10   1  481.35   33.90
  -9  10   1   73.49   18.90
  -9  10   1   68.89   17.20
  -9  10   1   40.10   13.20
   9 -10   1   77.69   14.40
  -9  10   1   69.19   16.40
  -9  10   1   58.29   31.30
  -9  10   1   61.89   13.20
  -9 -10  -1   63.29   13.80
  -9  10   1   50.89   12.90
  -9  10   1   68.69   15.20
  -9  10   1   64.69   16.60
   9 -10   1   73.79   22.00
   9 -10   1   62.79   15.80
  -9 -10  -1   73.89   13.70
  -9 -10  -1   56.29   12.60
   9 -10  -1   49.40   18.90
  -9  10  -1   53.19   13.50
  -9  10  -1   66.59   15.30
  -9  10  -1   66.99   32.30
  -9  10  -1   78.69   18.10
  -9 -10   1   47.30   11.70
  -9  10  -1   53.09   12.80
  -9  10  -1   56.29   15.10
  -9  10  -1   56.79   15.10
  -9  10  -1   33.90   15.80
   9 -10  -1   56.79   14.30
   9 -10  -1   59.39   16.10
  -9 -10   1   59.19   14.40
  -9 -10   1   40.10   11.60
 -10  10   1  894.91   56.99
 -10  10   1 1024.10   63.79
 -10  10   1  991.60   60.69
  10 -10   1  946.21   57.59
 -10  10   1  974.10   57.09
 -10  10   1 1029.40   59.99
 -10  10   1 1001.60   56.19
 -10  10   1  962.90   55.79
 -10  10  -1  953.60   58.69
 -10  10  -1  978.70   56.39
 -10  10  -1 1022.00   59.19
 -10  10  -1 1061.69   59.49
 -10  10  -1 1087.29   64.09
 -10  10  -1 1029.90   55.19
  10 -10  -1 1075.19   60.39
  10 -10  -1 1035.10   56.09
 -10  10  -1  971.20   64.39
 -11  10   1  109.99   14.50
 -11  10   1  102.29   15.50
 -11  10   1  104.19   14.40
 -11  10   1  109.29   18.70
 -11  10   1  115.59   18.90
 -11  10   1  105.49   13.80
 -11  10  -1   66.79   11.40
 -11  10  -1   75.49   13.00
 -11  10  -1   78.09   13.60
 -11  10  -1   76.29   16.80
 -11  10  -1   98.59   16.30
 -11  10  -1   68.39   16.90
   0 -11   1  425.96   36.90
   0 -11  -1  444.66   37.10
   0  11  -1  381.06   30.40
   0  11   1  446.26   32.90
   0 -11   1  438.06   38.20
   0 -11  -1  479.85   38.90
   0 -11   1  408.76   34.20
   0  11   1  478.65   49.80
   0 -11  -1  505.05   53.39
   0  11  -1  454.75   47.30
   1 -11   1 1928.61   98.19
  -1 -11  -1 1869.11   96.29
  -1 -11  -1 1886.11  100.29
   1  11  -1 1962.90  114.99
  -1  11   1 1911.41  118.89
  -1 -11  -1 1848.12  100.39
   1 -11   1 2003.60   98.49
  -1  11   1 1883.21   93.09
   1  11   1 1669.93  111.99
   1  11   1 1723.73   91.09
   1 -11  -1 1769.02   98.49
  -1 -11   1 1709.13   99.59
  -1  11  -1 1720.83  112.79
  -1 -11   1 1608.44   93.89
  -1  11  -1 1694.33   90.19
  -1 -11   1 1623.44   97.79
   1 -11  -1 1703.23   95.79
  -1  11  -1 1631.54  116.19
  -2  11   1  640.84   43.80
   2 -11   1  634.44   44.20
  -2 -11  -1  671.63   50.09
   2 -11   1  638.44   41.00
   2  11  -1  669.23   57.19
  -2 -11  -1  661.73   50.49
  -2  11   1  636.54   64.19
  -2 -11  -1  643.14   44.40
   2 -11   1  705.53   46.70
  -2 -11   1  550.14   43.10
   2 -11  -1  571.84   43.50
   2  11   1  541.25   55.09
   2 -11  -1  550.34   52.39
  -2 -11   1  619.44   49.80
  -2  11  -1  543.45   58.79
  -2 -11   1  549.95   47.00
   2 -11  -1  579.34   46.50
  -2  11  -1  538.45   62.89
   2  11   1  609.04   40.40
   3  11  -1  220.98   34.10
  -3 -11  -1  205.38   21.20
   3 -11   1  253.17   28.60
  -3 -11  -1  239.88   32.60
  -3  11   1  218.08   49.30
   3 -11   1  257.87   27.40
  -3 -11  -1  250.17   28.30
   3 -11   1  250.27   24.90
  -3 -11  -1  227.98   34.90
  -3 -11   1  317.07   36.50
  -3  11  -1  301.57   50.39
  -3 -11   1  340.47   31.80
   3 -11  -1  309.27   28.80
   3 -11  -1  318.97   26.50
  -3 -11   1  332.47   28.50
  -3 -11   1  301.07   24.10
  -3 -11   1  310.17   35.70
   3 -11  -1  327.47   33.20
   3  11   1  290.17   39.50
  -4  11   1  674.23   76.49
  -4 -11  -1  716.63   59.29
   4 -11   1  689.33   48.30
  -4 -11  -1  689.33   56.89
   4  11  -1  679.33   62.69
  -4 -11  -1  782.92   52.59
   4 -11   1  736.43   51.99
  -4 -11  -1  727.73   44.10
   4 -11   1  675.13   46.20
  -4 -11   1  685.13   56.79
  -4 -11   1  698.33   59.39
  -4 -11   1  669.43   43.70
  -4  11  -1  684.73   81.69
   4 -11  -1  709.03   46.30
   4  11   1  669.73   63.69
  -4 -11   1  702.13   51.49
   4 -11  -1  747.73   55.39
  -4 -11   1  703.73   48.70
  -5 -11  -1 1173.38   86.19
   5 -11   1 1244.08   78.39
   5 -11   1 1224.88   71.39
  -5 -11  -1 1228.38   76.19
  -5 -11  -1 1227.68   68.99
  -5 -11  -1 1270.07   85.09
   5 -11  -1 1226.88   71.49
  -5 -11   1 1280.47   86.29
  -5 -11   1 1310.17   78.59
  -5 -11   1 1136.29   86.19
   5 -11  -1 1341.57   82.19
  -5 -11   1 1255.27   69.29
  -6 -11  -1  109.29   17.40
  -6  11   1  129.39   25.10
   6 -11   1  100.79   19.30
  -6  11   1  132.39   23.50
   6 -11   1   85.79   17.00
  -6 -11  -1  107.09   17.50
  -6 -11  -1  118.99   20.80
  -6 -11  -1  107.39   30.80
   6 -11   1   85.79   21.60
  -6 -11  -1  102.09   16.40
  -6 -11  -1  115.89   22.50
  -6 -11  -1  107.59   26.00
  -6  11   1   81.69   16.90
  -6 -11  -1  114.69   17.80
  -6 -11  -1   93.49   17.10
  -6 -11  -1  100.59   16.20
  -6  11   1   97.79   15.30
  -6 -11   1  138.79   30.40
   6 -11  -1  189.68   32.20
  -6 -11   1  119.19   31.90
  -6 -11   1  132.89   21.00
  -6 -11   1  146.49   19.40
  -6 -11   1  127.79   18.20
   6 -11  -1  115.09   18.40
  -6 -11   1   94.09   16.80
  -6 -11   1  152.48   26.80
  -6 -11   1  151.28   19.70
  -6  11  -1  132.99   23.70
  -6  11  -1  177.98   23.30
   6 -11  -1  150.38   23.10
  -6 -11   1  119.39   17.40
  -6  11  -1  175.38   29.90
  -6  11  -1  145.79   18.40
  -6  11  -1  125.89   19.50
  -7 -11  -1 1361.26   80.89
  -7 -11  -1 1436.56   73.29
  -7 -11  -1 1263.57   89.39
  -7  11   1 1284.67   70.59
   7 -11   1 1393.16   77.69
   7 -11   1 1265.47   72.59
  -7 -11  -1 1379.66   72.19
  -7 -11  -1 1362.46   72.69
  -7  11   1 1324.17   76.29
  -7 -11  -1 1160.28   92.49
   7 -11   1 1450.85   88.39
  -7  11   1 1369.66   76.39
  -7 -11  -1 1359.96   75.09
  -7  11   1 1397.16   82.09
  -7  11   1 1381.36   78.89
  -7 -11  -1 1374.26   71.89
   7 -11  -1 1397.96   88.89
  -7 -11   1 1404.16   75.89
  -7 -11   1 1272.17   81.49
  -7 -11   1 1268.47   71.69
  -7  11  -1 1358.06   83.59
  -7 -11   1 1210.18   89.19
  -7  11  -1 1263.97   69.69
  -7 -11   1 1281.77   71.89
  -7  11  -1 1297.17   73.69
  -7 -11   1 1365.06   75.89
  -7 -11   1 1348.67   71.29
   7 -11  -1 1318.67   74.09
  -7  11  -1 1313.57   78.29
   7 -11  -1 1289.97   76.99
  -7 -11   1 1282.97   71.19
  -7  11  -1 1313.27   74.09
   8 -11   1  179.88   24.80
  -8  11   1  169.28   27.20
  -8 -11  -1  189.18   22.30
  -8  11   1  190.58   26.80
  -8 -11  -1  195.08   20.80
  -8 -11  -1  186.78   20.70
  -8  11   1  220.48   29.20
  -8 -11  -1  184.48   27.20
  -8  11   1  195.98   24.50
   8 -11   1  180.18   31.00
  -8 -11  -1  202.98   23.40
  -8 -11  -1  171.28   19.60
   8 -11   1  183.48   22.30
  -8  11   1  159.98   20.70
  -8  11   1  202.98   23.30
  -8 -11  -1  199.08   34.00
  -8  11   1  176.38   24.50
   8  11   1  190.28   23.10
  -8 -11   1  219.08   21.60
  -8  11  -1  184.68   22.10
  -8 -11   1  194.58   22.90
  -8  11  -1  198.78   22.10
  -8 -11   1  190.28   21.90
  -8 -11   1  192.08   26.20
  -8 -11   1  194.68   35.90
   8 -11  -1  217.28   28.20
  -8  11  -1  243.98   34.40
  -8  11  -1  174.28   29.50
  -8  11  -1  149.99   24.60
  -8  11  -1  205.58   25.50
  -8 -11   1  208.28   21.40
   8 -11  -1  205.78   24.30
  -8 -11   1  178.48   28.10
   8 -11  -1  182.88   32.20
  -9  11   1  218.28   28.50
  -9  11   1  201.78   23.90
  -9  11   1  211.58   23.10
  -9  11   1  190.68   23.30
  -9 -11  -1  222.58   22.50
  -9  11   1  205.98   22.70
  -9 -11  -1  218.78   20.80
  -9  11   1  203.98   25.80
   9 -11   1  199.58   25.10
  -9  11   1  219.88   30.70
  -9 -11  -1  186.38   19.80
   9 -11   1  184.88   22.50
  -9 -11   1  208.18   20.60
  -9  11  -1  178.18   23.70
  -9 -11   1  210.88   20.50
   9 -11  -1  216.18   26.80
  -9 -11   1  195.88   21.80
  -9  11  -1  189.88   28.40
  -9  11  -1  196.88   24.20
  -9  11  -1  241.88   27.20
  -9  11  -1  211.68   23.00
   9 -11  -1  194.98   22.90
  -9  11  -1  210.08   29.10
  -9  11  -1  204.48   22.00
  -9 -11   1  199.18   19.80
 -10  11   1  266.07   24.60
 -10  11   1  268.97   21.70
 -10  11   1  242.38   23.10
 -10  11   1  240.88   21.00
  10 -11   1  237.48   23.10
 -10  11   1  291.77   32.30
 -10  11   1  281.97   29.50
 -10  11   1  233.68   22.70
 -10  11  -1  193.38   23.80
  10 -11  -1  211.18   21.00
 -10  11  -1  195.88   22.00
 -10  11  -1  213.28   19.60
 -10  11  -1  205.78   24.10
 -10  11  -1  189.98   27.40
  10 -11  -1  220.88   23.00
 -10  11  -1  197.78   27.00
 -10  11  -1  201.38   20.80
 -11  11   1  232.98   23.70
 -11  11   1  241.38   18.90
 -11  11   1  209.48   18.10
 -11  11   1  214.08   17.80
 -11  11   1  207.38   19.80
  11 -11   1  216.18   19.60
 -11  11   1  217.98   24.30
 -11  11  -1  217.28   17.30
 -11  11  -1  235.48   19.40
 -11  11  -1  207.78   20.90
 -11  11  -1  225.48   23.10
 -11  11  -1  215.18   23.70
 -11  11  -1  219.08   18.20
   0 -12   1  456.65   40.80
   0  12  -1  491.95   34.40
   0 -12   1  473.85   32.80
   0  12   1  410.06   50.39
   0 -12  -1  434.46   39.20
   0 -12  -1  370.86   31.00
   0 -12   1  458.55   40.70
   0  12   1  409.66   33.90
   0 -12  -1  461.25   40.70
   0  12  -1  467.55   52.09
  -1 -12  -1  390.46   39.80
   1  12  -1  396.36   47.70
  -1 -12  -1  370.96   38.50
   1  12  -1  404.06   31.80
  -1 -12  -1  384.66   28.50
   1 -12   1  391.66   37.60
  -1  12   1  382.66   51.59
   1 -12   1  406.06   31.70
   1 -12   1  365.76   48.60
  -1 -12  -1  379.96   30.40
  -1  12   1  398.86   33.40
   1  12   1  466.95   34.60
  -1 -12   1  424.96   40.60
   1 -12  -1  470.55   39.50
  -1 -12   1  517.35   43.90
  -1  12  -1  417.86   32.80
   1 -12  -1  474.55   39.60
   1 -12  -1  471.55   32.80
  -1  12  -1  444.56   51.59
  -1 -12   1  478.85   32.80
   1  12   1  491.55   53.49
  -1 -12   1  466.55   37.00
  -1 -12   1  434.66   29.70
   2 -12   1 1262.47   73.99
   2  12  -1 1348.97   97.29
  -2 -12  -1 1389.56   86.89
  -2 -12  -1 1234.18   70.69
  -2 -12  -1 1404.76   86.39
  -2  12   1 1280.97  103.89
   2 -12   1 1340.87   79.89
  -2 -12  -1 1332.77   79.19
  -2  12   1 1299.67   77.99
   2  12   1 1332.37   98.69
  -2 -12   1 1414.86   74.79
   2 -12  -1 1388.66   74.79
  -2 -12   1 1508.55   88.59
  -2 -12   1 1399.46   87.49
   2  12   1 1412.36   76.29
   2 -12  -1 1479.25   84.59
   2 -12  -1 1445.76   81.69
  -2 -12   1 1388.06   72.29
  -2 -12   1 1430.96   80.79
  -3 -12  -1  884.41   57.59
   3 -12   1  871.51   57.49
  -3 -12  -1  902.41   65.39
   3 -12   1  884.01   59.49
  -3 -12  -1  927.11   67.19
   3 -12   1  824.72   52.69
  -3 -12  -1  866.71   50.39
   3  12  -1  883.31   90.39
  -3  12  -1  667.93   81.49
  -3 -12   1  879.61   51.09
   3 -12  -1  823.92   56.89
  -3 -12   1  820.52   57.19
   3  12   1  851.21   92.29
  -3 -12   1  834.32   64.49
   3  12   1  854.61   53.49
   3 -12  -1  918.31   62.79
   3 -12  -1  816.62   51.99
  -3 -12   1  805.82   64.49
  -3 -12   1  814.12   52.59
  -4 -12  -1  981.50   64.59
  -4 -12  -1  937.11   73.59
  -4 -12  -1 1031.10   58.49
   4 -12   1  987.50   60.09
   4 -12   1 1057.49   68.29
   4 -12   1  982.70   63.09
  -4 -12  -1 1039.30   73.29
  -4 -12   1  992.10   58.19
  -4 -12   1  918.41   73.59
   4 -12  -1  967.20   59.69
  -4 -12   1 1009.10   74.19
  -4 -12   1 1013.40   65.99
   4 -12  -1  957.70   68.39
   5 -12   1  795.12   53.29
  -5 -12  -1  802.32   49.10
  -5 -12  -1  819.52   49.99
  -5 -12  -1  831.12   50.09
  -5  12   1  844.32   51.89
  -5 -12  -1  802.12   51.59
   5 -12   1  757.22   50.59
  -5  12   1  773.22   46.80
  -5 -12  -1  789.32   48.40
  -5  12   1  717.23   49.70
  -5 -12  -1  794.52   68.09
  -5 -12  -1  833.12   50.19
  -5 -12  -1  833.92   66.69
  -5 -12  -1  783.02   57.09
   5 -12   1  839.72   60.79
  -5  12   1  867.91   60.49
  -5 -12  -1  860.21   51.79
  -5 -12   1  794.72   49.60
  -5 -12   1  892.91   60.39
  -5 -12   1  902.91   51.49
  -5 -12   1  822.52   70.49
   5 -12  -1  806.12   51.19
  -5  12  -1  768.02   49.10
  -5  12  -1  775.12   49.50
  -5 -12   1  869.61   52.09
  -5 -12   1  825.92   48.70
   5 -12  -1  848.92   64.39
  -5 -12   1  809.32   49.20
  -5 -12   1  786.02   50.49
  -5 -12   1  866.11   68.39
  -5  12  -1  883.31   63.29
   5 -12  -1  807.42   53.29
  -6 -12  -1  184.98   20.90
   6 -12   1  171.18   30.30
   6 -12   1  186.68   26.00
  -6 -12  -1  160.98   26.60
  -6 -12  -1  162.98   34.00
  -6  12   1  187.08   30.40
  -6  12   1  156.48   20.50
  -6 -12  -1  174.08   22.70
  -6  12   1  191.98   25.80
  -6 -12  -1  182.78   23.00
  -6  12   1  192.08   25.60
  -6  12   1  168.78   26.50
  -6 -12  -1  182.38   23.10
   6 -12   1  179.38   24.00
  -6 -12  -1  177.28   22.00
  -6 -12  -1  125.09   32.70
  -6 -12  -1  199.48   24.10
  -6 -12  -1  172.18   25.20
  -6 -12   1  224.98   23.60
   6  12   1  207.78   24.90
  -6 -12   1  195.58   40.00
  -6 -12   1  242.58   33.60
  -6  12  -1  191.88   24.30
   6 -12  -1  190.98   26.30
  -6 -12   1  191.88   21.90
  -6  12  -1  253.87   36.60
  -6 -12   1  217.98   27.00
  -6 -12   1  221.38   39.00
   6 -12  -1  200.98   34.20
  -6 -12   1  227.58   22.20
   6 -12  -1  242.88   28.00
  -6 -12   1  197.68   20.90
  -6  12  -1  223.98   23.20
  -6  12  -1  205.28   19.70
  -6 -12   1  233.88   22.60
  -7 -12  -1  369.86   31.20
   7 -12   1  333.17   39.20
  -7  12   1  305.87   37.30
  -7 -12  -1  386.06   29.20
  -7 -12  -1  323.57   41.30
  -7 -12  -1  367.86   29.40
  -7 -12  -1  339.17   32.10
  -7  12   1  351.56   31.30
  -7  12   1  330.37   27.20
  -7 -12  -1  276.57   46.50
  -7 -12  -1  353.76   28.30
   7 -12   1  327.77   29.70
  -7 -12  -1  325.27   28.50
   7 -12   1  331.57   32.20
  -7 -12  -1  331.47   34.40
  -7 -12   1  402.06   30.60
  -7 -12   1  287.97   44.30
  -7 -12   1  368.16   37.30
  -7 -12   1  366.56   28.40
  -7 -12   1  341.47   31.40
   7 -12  -1  360.76   43.00
  -7 -12   1  355.96   30.90
   7 -12  -1  409.86   34.90
  -7  12  -1  361.56   30.70
  -7 -12   1  357.16   28.70
   7  12   1  396.06   33.60
  -7  12  -1  338.17   38.30
  -7  12  -1  360.86   41.70
  -7 -12   1  357.26   29.10
  -7  12  -1  358.16   30.60
  -7  12  -1  322.37   26.60
   7 -12  -1  341.87   30.10
   8 -12   1  285.67   36.40
  -8 -12  -1  323.77   27.90
  -8 -12  -1  332.07   26.10
  -8  12   1  311.97   36.60
  -8  12   1  319.37   29.20
  -8 -12  -1  258.27   37.90
  -8 -12  -1  299.57   24.50
  -8 -12  -1  323.17   26.10
   8 -12   1  267.07   26.00
   8 -12   1  304.77   29.40
  -8  12   1  318.77   25.50
  -8 -12  -1  322.17   26.10
  -8  12   1  322.77   32.10
  -8 -12   1  262.67   24.10
  -8  12  -1  324.87   39.50
  -8  12  -1  254.87   26.40
  -8 -12   1  286.37   25.60
  -8 -12   1  266.87   24.40
   8 -12  -1  250.67   37.60
  -8 -12   1  290.37   27.70
  -8 -12   1  271.57   24.40
  -8 -12   1  250.77   30.90
  -8 -12   1  242.08   38.70
  -8  12  -1  283.07   33.40
   8  12   1  240.88   27.10
  -8  12  -1  259.97   26.30
  -8  12  -1  277.57   23.80
   8 -12  -1  291.27   29.50
   8 -12  -1  280.97   26.30
  -8 -12   1  300.57   27.10
   9 -12   1  377.76   28.40
  -9  12   1  410.56   32.40
  -9 -12  -1  411.36   28.00
  -9 -12  -1  346.57   25.80
  -9 -12  -1  419.46   28.40
  -9  12   1  402.46   35.20
  -9  12   1  358.46   36.30
   9 -12   1  328.67   29.60
  -9 -12  -1  422.96   28.40
  -9 -12  -1  381.46   29.20
  -9  12   1  371.46   27.70
  -9  12   1  362.36   27.30
  -9 -12   1  337.17   28.10
  -9  12  -1  307.37   36.80
  -9 -12   1  328.27   26.20
  -9  12  -1  387.16   30.60
  -9  12  -1  368.06   26.80
  -9  12  -1  344.07   35.20
  -9 -12   1  340.07   26.60
  -9 -12   1  364.76   27.10
   9 -12  -1  356.66   28.70
   9 -12  -1  353.06   30.80
  10 -12   1  495.95   33.90
 -10  12   1  472.45   37.80
 -10  12   1  524.65   33.50
  10 -12   1  472.95   32.30
 -10  12   1  452.25   29.60
 -10  12   1  463.85   29.90
 -10  12   1  446.76   35.70
 -10  12  -1  422.86   28.50
  10 -12  -1  485.65   30.70
 -10 -12   1  505.85   29.10
  10 -12  -1  443.36   32.20
 -10  12  -1  497.45   37.20
 -10  12  -1  470.65   37.90
 -10  12  -1  493.45   32.50
  11 -12   1  235.38   17.60
 -11  12   1  221.58   21.40
 -11  12   1  224.18   16.00
  11 -12  -1  234.98   17.90
 -11  12  -1  211.98   15.90
 -11  12  -1  223.28   17.70
   0  13   1 1736.13  123.09
   0 -13  -1 1747.73  100.29
   0 -13   1 1747.23   90.19
   0  13  -1 1748.82   92.29
   0  13  -1 1640.94  116.79
   0  13   1 1745.73   93.89
   0 -13  -1 1793.42  102.19
   0 -13  -1 1761.42   89.19
   0 -13   1 1710.13  100.59
   0 -13   1 1690.23  100.89
  -1  13   1  569.44   66.99
  -1 -13  -1  645.74   40.90
   1 -13   1  669.43   43.90
  -1 -13  -1  637.74   53.29
   1 -13   1  674.73   52.39
  -1 -13  -1  620.84   53.59
   1  13  -1  695.33   45.70
   1  13  -1  661.93   95.19
  -1  13   1  676.83   47.30
  -1 -13  -1  665.63   42.60
  -1 -13   1  673.73   48.70
  -1  13  -1  661.83   68.19
   1 -13  -1  667.13   43.30
  -1 -13   1  661.73   53.79
  -1 -13   1  648.94   42.90
  -1 -13   1  715.03   55.99
   1 -13  -1  673.73   52.19
   1  13   1  676.83   46.50
  -2 -13  -1  761.42   59.99
  -2 -13  -1  780.42   47.50
  -2 -13  -1  770.32   61.39
   2  13  -1  821.92   50.79
   2 -13   1  783.82   56.79
   2 -13   1  769.52   49.40
  -2 -13   1  778.92   47.40
   2 -13  -1  769.32   56.49
  -2 -13   1  826.22   49.30
  -2 -13   1  739.83   61.39
  -2 -13   1  745.53   53.29
   2 -13  -1  759.72   49.60
  -2 -13   1  749.13   60.99
   2 -13  -1  779.92   57.99
   2  13   1  817.62   52.19
   3 -13   1  317.77   29.10
  -3  13   1  305.77   27.20
  -3 -13  -1  304.17   27.20
  -3  13   1  280.47   26.20
  -3 -13  -1  287.37   31.40
  -3 -13  -1  314.57   29.00
  -3 -13  -1  295.87   37.30
  -3 -13  -1  278.27   23.80
  -3 -13  -1  322.87   26.50
  -3 -13  -1  316.47   28.30
  -3 -13  -1  283.77   31.10
  -3 -13  -1  326.77   27.00
   3 -13   1  312.47   27.60
   3 -13   1  349.96   34.40
  -3 -13  -1  300.47   39.20
  -3 -13   1  257.57   24.30
  -3 -13   1  301.17   42.60
  -3 -13   1  222.18   36.20
   3 -13  -1  266.17   26.50
  -3 -13   1  234.38   32.20
  -3 -13   1  262.07   30.90
  -3 -13   1  270.57   26.30
   3 -13  -1  272.57   27.60
   3  13   1  274.57   28.20
   3 -13  -1  306.47   35.20
  -3 -13   1  284.27   25.50
  -3 -13   1  238.48   26.70
  -3 -13   1  246.58   24.40
  -3 -13   1  283.37   26.40
   3 -13  -1  257.97   31.00
  -3  13  -1  278.07   24.40
  -4 -13  -1  328.77   28.40
  -4 -13  -1  345.67   29.30
  -4  13   1  330.67   29.00
  -4 -13  -1  369.66   30.20
  -4 -13  -1  392.76   30.30
  -4 -13  -1  322.87   29.00
   4 -13   1  331.87   30.40
  -4  13   1  357.66   42.00
  -4 -13  -1  362.16   35.80
   4 -13   1  328.77   31.30
  -4  13   1  323.37   29.10
  -4 -13  -1  340.07   41.60
  -4 -13  -1  346.87   28.20
   4 -13   1  347.57   32.20
  -4 -13  -1  367.16   28.40
  -4 -13  -1  279.47   43.00
   4 -13   1  339.77   36.70
   4 -13   1  312.37   33.80
  -4 -13   1  342.17   43.10
   4 -13  -1  368.96   32.10
   4 -13  -1  375.26   31.30
  -4 -13   1  371.36   27.90
  -4  13  -1  336.17   27.80
  -4 -13   1  363.36   28.40
  -4 -13   1  364.26   36.60
  -4  13  -1  360.36   44.20
  -4 -13   1  412.46   30.80
   4 -13  -1  392.56   28.90
  -4 -13   1  371.36   30.20
  -4  13  -1  329.27   28.10
  -4 -13   1  403.66   46.90
   4 -13  -1  435.56   42.50
  -4 -13   1  383.06   30.40
   4  13   1  402.26   33.90
  -4 -13   1  375.26   32.60
  -5 -13  -1  426.96   33.30
   5 -13   1  398.06   36.00
  -5 -13  -1  366.06   32.60
  -5 -13  -1  407.26   33.70
  -5  13   1  371.26   43.70
   5 -13   1  478.45   44.50
   5 -13   1  481.05   35.70
  -5 -13  -1  453.15   40.50
  -5  13   1  397.96   29.60
  -5  13   1  387.66   33.10
  -5 -13  -1  467.55   47.50
  -5 -13  -1  433.06   32.30
  -5 -13  -1  391.76   49.70
  -5 -13  -1  418.56   31.60
  -5 -13  -1  421.36   32.70
  -5 -13  -1  464.75   33.60
  -5  13   1  459.85   34.50
  -5 -13   1  450.85   48.90
  -5  13  -1  457.35   46.50
  -5  13  -1  430.76   33.20
  -5 -13   1  450.65   32.10
   5 -13  -1  432.16   36.50
   5 -13  -1  387.16   33.50
   5 -13  -1  451.75   46.10
  -5 -13   1  464.95   37.40
  -5 -13   1  422.26   33.60
  -5 -13   1  420.96   32.20
  -5 -13   1  366.86   48.50
  -5 -13   1  451.55   34.80
  -5  13  -1  427.56   32.60
  -5 -13   1  482.85   34.50
   5  13   1  414.16   36.20
  -5 -13   1  427.56   33.30
  -5 -13   1  455.65   41.30
  -6 -13  -1 1079.29   61.09
   6 -13   1 1043.20   62.99
   6 -13   1 1080.19   66.09
  -6 -13  -1 1100.69   61.59
  -6 -13  -1 1076.19   62.19
  -6 -13  -1  895.21   79.19
   6 -13   1 1133.89   76.79
  -6 -13  -1 1087.09   61.49
  -6  13   1 1143.49   63.69
  -6 -13  -1 1052.89   69.49
  -6  13   1 1027.90   63.09
  -6 -13  -1 1065.19   61.69
  -6 -13  -1 1115.09   64.39
  -6  13   1 1136.99   74.69
  -6 -13  -1 1057.39   78.69
  -6  13   1 1039.80   58.79
  -6 -13  -1 1099.79   63.99
  -6 -13   1 1188.68   64.49
  -6 -13   1 1114.89   64.69
  -6 -13   1 1036.80   70.49
   6 -13  -1 1157.48   67.29
   6 -13  -1 1135.09   77.69
  -6  13  -1 1114.59   75.89
  -6 -13   1  863.61   79.49
  -6  13  -1 1011.10   61.69
  -6 -13   1 1113.49   60.89
  -6 -13   1 1148.59   63.49
  -6 -13   1 1106.29   61.99
   6 -13  -1 1085.99   63.69
  -6 -13   1 1029.50   79.19
  -6  13  -1 1153.98   63.49
  -6 -13   1 1171.68   63.19
  -6  13  -1 1052.89   58.09
   6  13   1 1104.89   67.49
  -7 -13  -1  432.06   33.20
  -7 -13  -1  359.56   52.19
  -7  13   1  389.56   28.50
  -7 -13  -1  413.06   31.10
  -7 -13  -1  397.66   30.20
  -7 -13  -1  360.86   42.60
  -7 -13  -1  416.26   30.80
   7 -13   1  479.75   36.50
  -7 -13  -1  458.65   33.80
  -7  13   1  404.86   33.20
   7 -13   1  387.36   42.60
  -7  13   1  439.26   42.30
  -7 -13  -1  396.46   29.90
   7 -13   1  426.16   32.40
  -7 -13   1  378.96   30.20
  -7 -13   1  348.47   43.80
   7 -13  -1  373.36   31.90
  -7  13  -1  420.26   32.90
  -7 -13   1  327.17   35.40
  -7  13  -1  424.56   49.00
  -7 -13   1  394.06   30.00
  -7 -13   1  390.56   31.00
  -7 -13   1  368.76   31.70
  -7  13  -1  353.26   27.50
   7 -13  -1  343.67   42.00
   7  13   1  344.57   33.20
  -7  13  -1  458.25   44.00
  -7 -13   1  367.46   29.00
  -7 -13   1  371.16   31.20
  -7  13  -1  397.86   31.80
   7 -13  -1  374.06   34.30
  -8 -13  -1  372.16   26.80
  -8  13   1  368.96   37.20
  -8 -13  -1  358.26   26.40
   8 -13   1  319.67   26.80
  -8 -13  -1  371.16   27.50
   8 -13   1  324.27   29.60
  -8  13   1  359.76   30.30
  -8 -13  -1  371.56   26.70
  -8  13   1  344.77   25.60
  -8 -13  -1  350.16   28.20
   8 -13  -1  326.17   29.80
  -8 -13   1  308.47   27.30
   8 -13  -1  288.67   27.10
  -8  13  -1  301.87   36.70
  -8 -13   1  316.07   25.50
  -8 -13   1  265.07   24.90
  -8  13  -1  301.47   26.80
  -8  13  -1  326.87   36.00
  -8 -13   1  292.87   25.00
  -8 -13   1  317.97   26.10
  -8  13  -1  291.07   24.10
  -8  13  -1  306.37   27.60
  -8 -13   1  294.37   27.30
  -9 -13  -1  181.68   17.70
   9 -13   1  215.48   21.60
   9 -13   1  205.38   19.00
  -9 -13  -1  172.38   18.80
  -9 -13  -1  215.28   18.20
  -9 -13  -1  215.08   18.70
  -9  13   1  192.38   27.30
  -9  13   1  223.88   22.30
   9 -13   1  193.98   22.60
  -9  13   1  183.18   19.50
  -9 -13  -1  196.38   17.50
  -9 -13   1  193.98   17.80
  -9  13  -1  199.28   20.60
  -9 -13   1  186.68   19.00
   9 -13  -1  196.78   19.70
  -9 -13   1  177.08   17.40
  -9 -13   1  182.08   17.60
   9 -13  -1  209.38   21.90
  -9  13  -1  158.88   24.50
  -9  13  -1  207.98   29.00
  -9  13  -1  190.18   17.50
 -10  13   1   50.39    9.10
 -10  13   1   73.79   15.20
 -10 -13  -1   54.39   12.80
 -10  13   1   54.39   10.50
  10 -13   1   52.59   11.00
 -10 -13  -1   56.79    8.60
  10 -13  -1   64.49   10.40
 -10  13  -1   69.99   11.10
  10 -13  -1   72.89   12.00
 -10  13  -1   66.19    9.40
 -10  13  -1   63.09   13.70
 -10 -13   1   53.59    8.40
   0  14  -1  936.91   55.49
   0 -14  -1  982.10   62.59
   0 -14   1 1033.50   63.29
   0 -14  -1  986.10   57.39
   0 -14  -1 1069.29   72.89
   0 -14   1  959.20   69.29
   0 -14   1 1005.80   58.89
   0  14   1 1071.49   64.59
   0 -14  -1 1080.69   64.09
   0 -14  -1  926.11   56.59
   0 -14   1 1017.80   58.39
   0 -14  -1 1050.69   58.99
   0 -14   1  985.00   56.79
   0  14  -1 1065.99   62.79
   0 -14   1  972.10   60.29
   0 -14   1 1024.60   71.89
   0  14   1  902.21   70.19
  -1 -14  -1  440.26   32.30
   1 -14   1  367.76   30.70
  -1  14   1  391.66   30.20
  -1 -14  -1  418.56   31.70
   1 -14   1  384.16   31.60
   1 -14   1  424.16   36.20
  -1 -14  -1  422.36   44.30
  -1 -14  -1  446.66   36.90
   1 -14   1  367.06   29.90
   1 -14   1  448.86   42.70
  -1  14   1  456.25   38.20
  -1 -14  -1  420.26   33.60
   1  14  -1  417.06   34.70
  -1  14   1  405.76   30.50
  -1 -14  -1  359.26   28.30
  -1 -14  -1  391.56   30.90
  -1 -14  -1  405.36   42.00
   1 -14  -1  404.36   31.20
   1 -14  -1  423.96   32.70
  -1 -14   1  395.96   35.10
  -1 -14   1  407.46   42.70
   1  14   1  412.76   35.70
  -1 -14   1  394.76   32.40
   1 -14  -1  431.56   38.60
  -1  14  -1  402.56   31.60
  -1 -14   1  432.66   32.80
   1 -14  -1  440.86   42.50
  -1 -14   1  396.66   29.40
   1  14   1  374.16   31.40
   1 -14  -1  410.46   40.60
  -1 -14   1  400.36   31.20
  -1 -14   1  393.96   33.70
  -1  14  -1  384.16   29.20
  -1 -14   1  428.86   44.40
  -1 -14   1  386.66   31.10
   1 -14  -1  433.66   32.10
   2  14  -1  744.53   47.20
  -2 -14  -1  643.14   54.89
   2 -14   1  656.03   45.50
   2 -14   1  662.33   42.70
  -2 -14  -1  675.63   42.20
  -2 -14  -1  651.53   41.70
  -2  14   1  624.54   41.00
  -2 -14  -1  630.04   41.60
   2 -14   1  726.53   44.20
  -2 -14  -1  660.83   39.90
   2 -14   1  689.63   53.39
  -2 -14  -1  616.44   42.70
  -2 -14  -1  668.63   40.50
  -2  14   1  684.53   41.40
   2 -14   1  642.64   40.60
   2 -14   1  730.43   45.30
  -2 -14  -1  683.43   58.29
  -2 -14  -1  673.33   41.60
  -2 -14  -1  690.53   45.50
  -2 -14   1  575.64   54.39
   2 -14  -1  580.24   41.50
  -2 -14   1  588.04   47.20
   2  14   1  610.74   45.90
  -2 -14   1  605.14   55.99
  -2 -14   1  656.23   43.10
   2 -14  -1  565.04   39.90
  -2 -14   1  585.04   41.00
  -2 -14   1  581.54   39.00
  -2 -14   1  618.04   41.20
  -2  14  -1  566.04   39.30
  -2 -14   1  620.04   43.30
   2 -14  -1  576.64   42.40
  -2 -14   1  676.13   42.00
  -2 -14   1  603.14   41.90
   2 -14  -1  546.15   49.40
  -2 -14   1  611.84   44.10
  -2 -14   1  587.54   39.30
  -2  14  -1  562.84   38.90
   3 -14   1 1750.82   99.89
  -3 -14  -1 1837.62  107.59
   3 -14   1 1736.03   89.89
  -3  14   1 1668.03   86.29
  -3 -14  -1 1736.33  108.49
  -3 -14  -1 1707.23   86.59
  -3  14   1 1596.14   86.99
  -3 -14  -1 1659.73   89.49
   3 -14   1 1627.44   88.19
   3 -14   1 1741.13   90.99
   3 -14   1 1616.14   85.09
   3  14  -1 1756.62   92.39
  -3 -14  -1 1716.53   86.09
  -3 -14  -1 1664.03   87.49
  -3 -14  -1 1833.42   89.79
  -3 -14  -1 1678.83   87.39
  -3 -14  -1 1688.93   88.69
  -3 -14   1 1667.23   89.29
  -3 -14   1 1694.53   87.49
  -3 -14   1 1749.22   89.79
  -3  14  -1 1595.04   85.39
   3 -14  -1 1690.63   90.79
   3 -14  -1 1621.04   97.69
  -3 -14   1 1647.34   87.99
  -3  14  -1 1575.74   85.79
  -3 -14   1 1656.93   86.19
   3 -14  -1 1742.73  101.39
   3 -14  -1 1628.04   88.29
   3 -14  -1 1598.24   85.49
  -3 -14   1 1803.72   90.29
  -3 -14   1 1656.13   88.29
  -3 -14   1 1503.85  104.49
  -3 -14   1 1707.23   85.59
  -3 -14   1 1604.44   95.69
   3  14   1 1724.93   93.79
  -3 -14   1 1721.33  107.69
  -3 -14   1 1680.23   88.69
   4 -14   1  172.78   23.70
  -4 -14  -1  164.18   21.10
  -4  14   1  181.58   31.30
  -4 -14  -1  123.79   19.90
  -4 -14  -1  159.18   35.70
   4 -14   1  176.58   29.10
  -4 -14  -1  147.59   30.40
  -4  14   1  156.78   21.80
  -4  14   1  162.78   21.10
   4  14  -1  155.48   22.90
  -4 -14  -1  176.88   22.80
  -4 -14  -1  191.88   21.70
   4 -14   1  130.99   22.00
  -4 -14  -1  118.99   17.90
  -4 -14  -1  152.78   21.90
   4 -14   1  126.29   19.80
  -4 -14  -1  124.69   19.20
   4 -14  -1  146.69   28.30
  -4 -14   1  181.78   23.50
   4 -14  -1  164.88   22.80
  -4 -14   1  136.69   32.20
   4 -14  -1  170.98   21.10
   4  14   1  164.78   24.50
   4 -14  -1  149.69   22.80
  -4  14  -1  177.98   21.90
  -4 -14   1  143.39   24.60
  -4 -14   1  165.78   21.30
  -4 -14   1  208.08   25.10
  -4  14  -1  178.38   22.60
   4 -14  -1  173.68   23.40
  -4 -14   1  182.28   24.10
  -4 -14   1  174.78   21.00
  -4 -14   1  180.98   23.70
  -4 -14   1  181.08   21.30
  -4 -14   1  193.68   21.50
  -4 -14   1  143.89   30.80
   5 -14   1  609.94   43.70
  -5  14   1  648.74   55.29
  -5  14   1  651.93   43.20
  -5 -14  -1  678.93   44.30
  -5 -14  -1  669.33   44.80
  -5 -14  -1  616.04   43.40
  -5 -14  -1  586.64   60.79
   5  14  -1  620.34   46.60
  -5  14   1  612.44   43.00
  -5 -14  -1  691.03   43.30
  -5 -14  -1  662.03   43.80
  -5 -14  -1  663.73   44.10
   5 -14   1  645.74   47.20
  -5 -14  -1  663.63   42.00
   5 -14   1  685.93   47.10
  -5 -14  -1  606.34   57.19
  -5 -14   1  675.13   51.09
  -5 -14   1  688.13   45.00
  -5  14  -1  654.23   42.80
  -5  14  -1  747.83   58.49
   5 -14  -1  677.03   47.30
   5 -14  -1  665.73   56.69
  -5 -14   1  693.93   45.50
   5 -14  -1  665.43   45.70
  -5 -14   1  618.24   59.39
  -5 -14   1  745.13   56.29
  -5 -14   1  701.63   45.20
  -5 -14   1  622.54   62.89
  -5 -14   1  663.03   42.70
  -5 -14   1  644.34   43.70
  -5  14  -1  616.64   42.30
  -5 -14   1  703.13   45.10
  -5 -14   1  650.13   41.60
   5 -14  -1  648.14   42.90
   5  14   1  743.23   50.39
   5 -14  -1  646.84   44.80
   6 -14   1  342.87   40.50
  -6 -14  -1  386.86   30.50
  -6  14   1  370.76   30.70
  -6 -14  -1  402.16   31.40
  -6  14   1  405.26   46.00
   6 -14   1  395.36   34.20
  -6 -14  -1  322.77   48.60
  -6 -14  -1  391.66   45.20
  -6  14   1  357.46   27.70
   6 -14   1  397.56   32.20
  -6 -14  -1  378.36   30.70
  -6  14   1  352.76   31.20
  -6 -14  -1  380.46   31.80
  -6 -14  -1  358.86   31.50
  -6 -14  -1  384.96   30.90
   6 -14   1  421.56   35.70
  -6 -14  -1  361.96   29.10
   6  14  -1  410.66   35.20
   6 -14  -1  420.96   33.40
  -6 -14   1  347.47   50.29
   6 -14  -1  402.16   43.80
  -6 -14   1  389.66   31.60
  -6 -14   1  422.16   32.20
  -6 -14   1  416.86   29.90
  -6  14  -1  390.06   31.00
  -6 -14   1  436.36   33.40
   6  14   1  399.46   35.70
  -6 -14   1  444.56   32.60
  -6  14  -1  409.46   31.20
  -6 -14   1  409.66   37.60
   6 -14  -1  424.76   35.30
  -6  14  -1  436.36   44.20
  -6 -14   1  413.96   30.90
  -6 -14   1  399.96   45.80
  -7  14   1  123.09   25.60
  -7 -14  -1  132.09   17.80
  -7 -14  -1  130.09   18.60
   7 -14   1  142.79   20.70
   7 -14   1  125.79   20.00
   7 -14   1  153.08   20.00
  -7  14   1  141.79   17.20
  -7 -14  -1  101.29   25.90
  -7 -14  -1  148.49   19.20
  -7 -14  -1  155.08   19.10
  -7  14   1  138.99   19.60
   7  14  -1  131.69   24.00
  -7 -14  -1  157.08   20.00
  -7 -14  -1  122.19   19.00
  -7  14  -1   91.19   15.80
   7 -14  -1   97.99   16.80
  -7  14  -1  120.09   24.40
   7 -14  -1  130.79   19.50
  -7 -14   1  114.79   16.30
   7 -14  -1  106.49   18.90
  -7 -14   1  113.59   18.50
  -7  14  -1  107.79   15.00
  -7 -14   1  130.49   34.50
  -7  14  -1  120.69   18.10
  -7 -14   1  136.69   18.50
  -7 -14   1  115.09   27.20
  -7 -14   1  120.29   18.80
  -7 -14   1  111.49   17.00
  -7 -14   1  116.39   17.20
  -8 -14  -1  197.28   18.60
  -8  14   1  172.38   27.40
  -8  14   1  189.28   17.90
  -8  14   1  219.48   22.10
  -8 -14  -1  186.78   19.70
   8 -14   1  198.58   21.60
  -8 -14  -1  196.48   18.90
   8 -14   1  197.28   23.10
  -8 -14  -1  183.88   18.60
   8 -14   1  193.78   22.60
  -8 -14  -1  208.68   20.10
  -8  14  -1  192.48   28.00
  -8 -14   1  208.98   19.70
  -8 -14   1  181.68   18.20
   8 -14  -1  197.98   20.80
  -8 -14   1  187.78   20.40
  -8  14  -1  225.88   21.70
   8 -14  -1  190.18   22.60
  -8  14  -1  225.88   20.40
  -8 -14   1  184.48   19.30
  -8 -14   1  215.28   20.60
  -8 -14   1  209.08   18.90
  -8  14  -1  196.98   17.70
   8 -14  -1  186.68   23.50
  -9  14   1  717.43   48.70
  -9 -14  -1  784.42   41.00
  -9 -14  -1  725.63   42.00
   9 -14   1  812.62   44.40
  -9 -14  -1  736.03   40.70
  -9 -14  -1  773.72   39.80
  -9  14   1  776.82   40.30
   9 -14   1  728.53   40.30
   9 -14   1  736.73   42.90
  -9 -14  -1  784.82   40.10
  -9  14   1  830.52   44.30
  -9  14  -1  687.93   41.90
   9 -14  -1  726.53   41.30
  -9  14  -1  722.63   39.10
  -9 -14   1  668.43   41.10
   9 -14  -1  708.33   43.40
  -9 -14   1  719.13   40.20
  -9 -14   1  692.93   39.50
  -9 -14   1  715.73   40.20
   9 -14  -1  753.42   43.70
  10 -14   1   38.50    7.60
 -10  14   1   41.10    9.30
 -10  14   1   43.30    7.80
  10 -14  -1   35.00    7.40
 -10  14  -1   37.70    7.60
   0  15  -1 2507.35  123.09
   0 -15  -1 2606.14  125.89
   0  15  -1 2686.33  131.59
   0 -15  -1 2434.46  121.39
   0  15   1 2709.53  134.09
   0 -15  -1 2611.44  128.19
   0 -15   1 2451.55  123.99
   0 -15  -1 2512.85  124.69
   0 -15  -1 2620.84  143.29
   0 -15   1 2550.34  125.49
   0 -15   1 2622.64  130.99
   0 -15   1 2435.76  140.99
   0 -15  -1 2527.55  125.09
   0 -15   1 2604.54  128.49
   0 -15  -1 2757.02  132.49
   0 -15   1 2655.43  127.19
   0  15   1 2336.37  122.39
  -1  15   1  140.09   19.40
  -1 -15  -1  137.59   21.50
   1 -15   1  134.49   18.40
  -1 -15  -1  166.58   30.10
   1 -15   1  149.29   23.70
  -1 -15  -1  166.18   21.30
  -1  15   1  171.98   26.70
  -1 -15  -1  151.48   23.20
   1 -15   1  123.89   18.20
  -1 -15  -1  136.09   19.30
   1 -15   1  157.28   30.00
   1 -15   1  147.39   20.90
  -1 -15  -1  144.89   18.00
  -1  15   1  152.28   19.80
  -1 -15  -1  112.89   26.50
   1  15  -1  131.59   21.40
  -1 -15  -1  157.78   30.10
  -1 -15   1  140.39   19.70
  -1 -15   1  136.29   29.90
   1  15   1  142.39   24.00
  -1  15  -1  134.69   18.30
   1 -15  -1  140.89   20.60
   1 -15  -1  169.48   24.80
  -1 -15   1  138.19   19.40
   1 -15  -1  138.89   20.10
  -1 -15   1  149.29   29.90
   1 -15  -1  116.69   22.50
   1 -15  -1  138.19   19.30
  -1 -15   1  152.28   18.90
  -1 -15   1  149.49   21.40
   1 -15  -1  121.59   27.20
   1  15   1  145.19   19.50
  -1 -15   1  159.78   23.90
  -1 -15   1  114.49   19.90
  -1  15  -1  130.89   17.90
  -1 -15   1  144.59   21.00
   2 -15   1  478.55   34.50
  -2 -15  -1  530.15   38.00
  -2 -15  -1  535.05   51.99
   2 -15   1  520.25   39.50
  -2 -15  -1  511.55   35.50
  -2 -15  -1  500.45   34.00
  -2 -15  -1  503.35   49.30
  -2  15   1  550.54   35.30
  -2  15   1  497.25   35.00
   2 -15   1  513.05   36.30
  -2 -15  -1  501.25   33.70
  -2 -15  -1  525.05   39.60
  -2 -15  -1  536.15   36.60
   2 -15   1  559.34   48.80
  -2 -15  -1  511.25   35.90
   2  15  -1  507.05   39.80
   2 -15   1  561.64   38.60
  -2 -15  -1  514.85   36.30
   2 -15  -1  508.85   46.90
   2 -15  -1  522.95   37.60
  -2 -15   1  475.15   49.90
   2 -15  -1  480.75   34.70
   2 -15  -1  491.65   36.20
  -2 -15   1  431.46   34.70
  -2 -15   1  479.65   33.20
  -2 -15   1  488.75   35.80
   2  15   1  507.75   41.40
  -2  15  -1  450.35   33.20
  -2 -15   1  471.95   35.90
  -2 -15   1  452.95   35.40
  -2 -15   1  475.95   34.90
  -2 -15   1  436.66   48.30
  -2  15  -1  453.95   33.60
  -2 -15   1  460.95   37.10
  -2 -15   1  469.65   33.40
  -2 -15   1  501.05   38.50
  -2  15  -1  476.75   34.30
  -3 -15  -1  372.96   47.00
  -3 -15  -1  372.66   33.20
   3 -15   1  392.06   34.70
  -3  15   1  367.66   31.30
  -3 -15  -1  360.86   32.00
  -3 -15  -1  415.26   35.30
   3  15  -1  418.46   36.90
  -3  15   1  368.26   32.10
  -3 -15  -1  372.16   31.20
  -3 -15  -1  340.57   31.70
   3 -15   1  405.76   33.70
   3 -15   1  390.76   31.20
  -3 -15  -1  417.86   32.20
   3 -15   1  400.66   42.10
  -3 -15  -1  398.86   33.20
   3 -15   1  418.06   34.00
  -3 -15  -1  375.06   44.70
  -3 -15   1  551.84   36.70
  -3 -15   1  581.14   35.30
  -3 -15   1  556.74   38.20
  -3 -15   1  543.15   53.19
  -3 -15   1  533.55   38.00
  -3 -15   1  589.54   34.60
   3 -15  -1  569.44   37.30
  -3  15  -1  560.64   35.00
  -3 -15   1  551.84   52.39
   3 -15  -1  553.94   34.90
  -3 -15   1  555.64   36.40
  -3  15  -1  569.04   35.20
   3 -15  -1  552.24   38.00
  -3 -15   1  540.55   36.40
   3  15   1  578.54   41.80
  -3 -15   1  537.65   35.70
  -4 -15  -1  189.58   37.80
  -4 -15  -1  170.18   23.50
  -4 -15  -1  149.59   19.20
  -4 -15  -1  140.89   20.50
  -4  15   1  140.39   20.30
   4 -15   1  151.28   21.60
  -4 -15  -1  173.38   22.60
   4 -15   1  149.59   23.00
  -4 -15  -1  170.68   32.20
  -4 -15  -1  171.68   24.00
   4  15  -1  147.29   23.20
  -4 -15  -1  170.48   22.90
  -4 -15  -1  167.38   21.60
   4 -15   1  133.39   20.50
  -4  15   1  175.98   22.10
  -4  15  -1  229.68   21.90
  -4 -15   1  187.38   21.90
  -4 -15   1  184.28   20.30
   4 -15  -1  194.18   22.30
  -4 -15   1  204.78   25.20
  -4 -15   1  182.38   35.30
  -4 -15   1  162.58   21.70
   4 -15  -1  166.38   21.70
  -4 -15   1  214.88   20.80
  -4 -15   1  205.68   25.40
  -4 -15   1  159.28   32.20
  -4 -15   1  215.08   25.20
  -4  15  -1  197.58   20.50
   4 -15  -1  195.58   27.60
   4  15   1  190.18   27.00
   4 -15  -1  199.98   25.40
  -4 -15   1  207.18   23.70
  -5 -15  -1  172.58   22.30
  -5 -15  -1  146.49   32.80
  -5 -15  -1  176.08   33.30
   5 -15   1  171.18   22.20
  -5 -15  -1  177.68   21.20
  -5 -15  -1  171.68   22.60
  -5 -15  -1  166.88   21.80
  -5  15   1  207.98   21.20
  -5  15   1  185.28   22.70
  -5 -15  -1  153.08   20.20
  -5 -15  -1  199.68   22.20
   5  15  -1  190.78   25.90
  -5 -15  -1  215.78   25.10
   5 -15   1  152.88   21.00
   5 -15   1  168.68   23.00
  -5  15  -1  146.09   19.70
  -5 -15   1  167.18   31.90
  -5 -15   1  169.08   21.60
  -5 -15   1  175.28   21.50
  -5 -15   1  177.88   23.60
   5 -15  -1  148.99   22.70
   5 -15  -1  176.48   22.70
  -5 -15   1  167.08   21.90
  -5 -15   1  189.38   23.20
  -5 -15   1  164.78   26.70
   5 -15  -1  164.68   21.40
  -5 -15   1  155.38   21.70
  -5 -15   1  131.79   31.60
  -5 -15   1  148.59   18.40
   5 -15  -1  162.98   29.50
   5 -15  -1  153.78   19.10
   5  15   1  172.98   25.60
  -5  15  -1  182.98   21.40
  -5 -15   1  185.38   23.00
  -6 -15  -1 1204.98   68.09
  -6 -15  -1 1271.97   70.09
  -6  15   1 1173.38   65.49
  -6 -15  -1 1252.17   69.49
  -6 -15  -1 1257.77   70.49
   6  15  -1 1298.67   75.79
  -6  15   1 1384.56   70.09
  -6 -15  -1 1358.96   70.99
  -6  15   1 1313.07   71.59
  -6 -15  -1 1098.39   83.29
   6 -15   1 1272.47   70.49
  -6 -15  -1 1297.77   72.29
   6 -15   1 1257.87   72.69
   6 -15   1 1405.76   73.69
  -6 -15  -1  988.00   84.09
  -6 -15  -1 1292.87   70.99
  -6 -15   1 1429.26   70.19
  -6 -15   1 1410.26   71.49
   6 -15  -1 1486.75   76.19
  -6 -15   1 1409.76   72.19
  -6 -15   1 1357.56   72.39
   6 -15  -1 1439.56   72.89
  -6 -15   1 1063.19  107.19
  -6  15  -1 1314.47   70.59
   6  15   1 1351.96   77.39
  -6  15  -1 1439.36   70.89
  -6 -15   1 1298.37   69.49
   6 -15  -1 1352.06   72.79
  -6 -15   1 1431.96   72.39
  -6 -15   1 1244.38   87.29
  -7 -15  -1   31.20    9.80
   7 -15   1   25.30   10.60
  -7 -15  -1   16.50    8.60
   7 -15   1   23.90    9.50
   7 -15   1   16.20    9.10
  -7 -15  -1   17.10    7.20
  -7 -15  -1   14.70    8.20
  -7 -15  -1   22.60    8.40
  -7  15   1   12.00    8.30
  -7  15   1   26.70    8.30
  -7 -15  -1   27.40    9.80
  -7 -15   1   27.40    8.60
   7 -15  -1   37.00   10.80
  -7  15  -1   16.80    8.40
  -7 -15   1   29.20   10.20
   7 -15  -1   28.70   11.30
  -7 -15   1   26.10    9.40
  -7 -15   1   28.60    9.40
  -7 -15   1   22.40    9.10
  -7 -15   1   30.20    9.80
   7 -15  -1   20.90    9.80
  -7  15  -1   23.60    9.20
  -8  15   1  487.35   32.30
  -8 -15  -1  468.05   30.30
  -8  15   1  461.55   28.60
   8 -15   1  462.55   30.10
  -8 -15  -1  472.35   29.50
   8 -15   1  484.45   32.40
  -8 -15  -1  461.25   29.70
   8 -15   1  470.95   32.30
  -8 -15  -1  438.06   31.20
  -8 -15  -1  457.35   30.40
   8 -15  -1  508.65   32.70
   8 -15  -1  477.35   31.20
  -8 -15   1  462.55   31.50
  -8 -15   1  514.35   30.90
  -8 -15   1  456.45   30.30
   8 -15  -1  492.95   32.90
  -8  15  -1  515.15   32.10
  -8 -15   1  468.25   29.40
  -8 -15   1  480.75   29.90
  -8 -15   1  483.95   29.50
  -9 -15  -1  202.48   15.40
  -9 -15  -1  190.68   14.30
  -9 -15  -1  187.38   16.30
   9 -15   1  200.48   16.70
   9 -15   1  196.38   15.20
  -9  15   1  226.48   17.30
  -9 -15  -1  181.68   15.20
  -9  15   1  185.28   14.30
   9 -15  -1  213.78   16.50
   9 -15  -1  221.18   16.90
  -9 -15   1  219.08   15.90
  -9 -15   1  201.78   14.80
  -9 -15   1  204.48   15.50
  -9  15  -1  212.98   16.80
   0 -16  -1  341.77   33.60
   0 -16   1  368.66   29.80
   0 -16   1  374.16   32.70
   0 -16  -1  338.87   28.40
   0 -16   1  336.67   28.60
   0 -16  -1  319.67   25.50
   0 -16  -1  372.46   29.40
   0  16   1  312.57   26.60
   0  16  -1  336.67   27.10
   0  16   1  361.96   35.80
   0 -16   1  336.47   41.20
   0  16   1  362.06   28.10
   0 -16   1  360.26   28.30
   0 -16  -1  353.56   42.20
   0 -16  -1  343.07   28.60
   0 -16  -1  367.96   31.00
  -1 -16  -1  384.36   45.20
   1 -16   1  386.96   30.20
   1 -16   1  370.66   43.00
   1 -16   1  330.57   30.00
   1 -16   1  394.16   35.00
  -1 -16  -1  365.86   34.70
  -1  16   1  382.86   30.00
  -1  16   1  302.57   27.90
   1 -16   1  405.06   32.40
  -1 -16  -1  370.76   30.60
  -1 -16  -1  351.56   32.00
  -1 -16  -1  346.27   29.40
   1  16  -1  367.36   28.90
   1  16  -1  390.96   35.60
  -1 -16  -1  376.16   28.50
   1 -16  -1  463.95   45.60
   1 -16  -1  448.96   32.50
  -1 -16   1  417.96   28.80
   1  16   1  442.46   38.00
  -1 -16   1  431.26   44.80
   1 -16  -1  513.85   36.40
   1 -16  -1  413.56   31.30
  -1 -16   1  427.96   31.50
  -1 -16   1  435.16   31.80
  -1 -16   1  488.85   33.50
   1 -16  -1  439.16   31.90
  -1 -16   1  452.35   36.20
  -1  16  -1  443.16   30.60
  -1 -16   1  472.65   34.60
  -1 -16   1  464.05   47.90
  -2 -16  -1  271.47   24.70
  -2 -16  -1  220.88   37.70
   2 -16   1  275.87   26.70
  -2  16   1  266.67   23.50
  -2 -16  -1  277.37   24.30
  -2 -16  -1  247.18   22.40
   2 -16   1  261.37   28.00
   2  16  -1  256.57   28.20
   2 -16   1  257.27   37.90
  -2 -16  -1  247.88   36.70
  -2 -16  -1  253.57   24.20
  -2 -16  -1  259.77   24.20
  -2 -16  -1  276.47   28.50
  -2  16   1  264.97   24.10
   2 -16   1  263.47   23.60
   2  16  -1  241.38   22.20
  -2 -16  -1  266.27   23.30
  -2 -16  -1  256.87   25.50
   2 -16   1  278.07   24.80
  -2 -16   1  270.37   24.80
   2 -16  -1  244.58   23.20
  -2 -16   1  230.58   23.50
   2 -16  -1  238.28   23.80
  -2 -16   1  280.77   28.30
  -2  16  -1  224.08   22.20
  -2 -16   1  208.88   23.30
  -2 -16   1  259.57   23.90
   2  16   1  291.87   30.80
  -2 -16   1  265.87   26.70
  -2  16  -1  258.27   23.40
   2 -16  -1  271.57   38.00
  -2 -16   1  256.67   24.90
  -2  16  -1  258.97   23.40
  -2 -16   1  202.68   36.70
  -2 -16   1  220.58   21.40
   2 -16  -1  280.77   25.80
  -2 -16   1  251.97   38.00
  -3 -16  -1 1001.10   55.99
  -3 -16  -1 1023.70   59.49
  -3 -16  -1 1000.60   55.69
   3 -16   1 1002.50   57.79
  -3 -16  -1  956.00   59.49
  -3  16   1  926.81   56.09
   3 -16   1  981.80   69.49
  -3 -16  -1  966.30   57.49
   3 -16   1 1001.00   56.79
   3  16  -1 1016.60   62.69
   3 -16   1  977.70   55.19
  -3 -16  -1  968.60   56.99
   3 -16   1 1000.00   59.09
  -3 -16  -1  937.51   56.69
  -3  16   1  986.20   55.69
  -3 -16  -1  933.61   74.99
  -3 -16  -1  885.21   69.49
  -3 -16   1 1034.20   58.39
  -3 -16   1 1026.30   59.59
  -3 -16   1 1000.10   59.49
  -3 -16   1 1008.40   58.19
  -3  16  -1 1002.70   56.09
   3 -16  -1  972.80   57.59
   3 -16  -1 1028.30   59.49
   3  16   1 1024.80   64.09
  -3  16  -1  922.91   55.39
  -3 -16   1  918.81   72.49
  -3 -16   1 1004.30   55.99
  -3 -16   1  930.71   74.39
  -3 -16   1 1030.20   55.69
  -3 -16   1 1071.89   58.09
  -3 -16   1  978.20   57.29
   3 -16  -1 1010.00   56.19
  -4  16   1  105.59   16.40
  -4 -16  -1   94.89   15.10
  -4 -16  -1   92.99   27.40
   4 -16   1  101.59   18.60
  -4 -16  -1   91.39   15.70
  -4 -16  -1   83.19   15.60
  -4 -16  -1   92.19   15.40
   4 -16   1  106.79   16.60
  -4  16   1   91.79   15.60
   4 -16   1   80.19   15.30
  -4 -16  -1   94.39   17.30
  -4 -16  -1   72.49   23.00
  -4 -16  -1  111.19   18.30
   4  16  -1   97.69   19.00
  -4 -16  -1  105.79   17.30
  -4 -16   1   69.69   15.20
  -4 -16   1   67.59   24.90
   4 -16  -1  106.79   17.90
  -4 -16   1   90.99   15.30
  -4 -16   1   71.89   23.40
  -4 -16   1  106.49   16.20
  -4 -16   1   92.49   16.20
  -4 -16   1   97.19   15.30
  -4 -16   1   86.39   16.60
  -4  16  -1   72.19   13.40
  -4  16  -1   92.49   15.50
   4 -16  -1  114.59   18.50
  -4 -16   1  101.39   17.30
  -4 -16   1   98.49   17.10
   4 -16  -1  110.29   16.20
   4  16   1   84.89   18.40
  -5  16   1  357.16   28.90
  -5 -16  -1  349.07   27.60
   5 -16   1  381.76   31.10
   5 -16   1  361.76   29.10
  -5 -16  -1  387.16   29.30
   5 -16   1  363.36   29.30
  -5  16   1  376.96   28.10
  -5 -16  -1  296.47   39.60
   5  16  -1  336.77   32.20
  -5 -16  -1  297.67   44.00
  -5 -16  -1  343.97   27.20
  -5 -16  -1  343.87   29.20
  -5 -16  -1  369.96   29.60
  -5 -16  -1  317.07   28.60
  -5 -16  -1  355.56   29.60
  -5  16  -1  350.96   28.00
  -5 -16   1  414.46   30.80
  -5 -16   1  363.06   29.40
  -5  16  -1  406.46   28.40
  -5 -16   1  315.47   40.20
  -5 -16   1  400.56   30.80
   5 -16  -1  404.96   31.70
  -5 -16   1  340.07   26.70
  -5 -16   1  385.86   28.10
   5 -16  -1  379.26   29.80
  -5 -16   1  402.36   29.60
  -5 -16   1  331.77   55.39
   5  16   1  386.26   34.80
  -5 -16   1  369.56   29.30
   5 -16  -1  378.76   28.90
   5 -16  -1  381.66   32.00
  -6  16   1  310.57   25.50
   6 -16   1  317.07   27.00
  -6 -16  -1  297.87   23.60
  -6 -16  -1  287.57   25.40
  -6 -16  -1  300.67   25.50
  -6  16   1  332.17   24.20
  -6 -16  -1  286.87   24.90
   6 -16   1  323.87   26.20
  -6 -16  -1  309.47   24.50
  -6 -16  -1  282.47   24.90
  -6 -16  -1  274.97   23.60
   6 -16   1  287.57   24.90
  -6 -16   1  279.67   23.00
   6 -16  -1  324.17   27.20
  -6  16  -1  319.67   24.30
  -6 -16   1  306.17   25.70
   6 -16  -1  292.27   25.30
  -6  16  -1  300.87   24.90
  -6 -16   1  300.87   25.50
   6 -16  -1  304.37   25.40
  -6 -16   1  284.67   23.90
  -6 -16   1  314.67   26.10
  -6 -16   1  304.37   24.90
  -7 -16  -1  149.19   16.20
  -7 -16  -1  160.28   16.80
  -7 -16  -1  156.18   15.30
   7 -16   1  154.38   18.00
  -7  16   1  129.29   16.60
  -7 -16  -1  117.29   16.00
   7 -16   1  132.99   15.70
  -7 -16  -1  151.48   15.40
   7 -16   1  136.19   17.40
  -7 -16  -1  151.38   15.60
  -7 -16   1  127.39   15.20
  -7  16  -1  140.89   17.10
  -7 -16   1  147.19   16.70
  -7 -16   1  142.39   15.80
  -7 -16   1  152.68   15.80
  -7 -16   1  150.18   16.40
   7 -16  -1  145.29   17.30
  -7  16  -1  157.98   15.60
   7 -16  -1  139.39   18.40
   7 -16  -1  156.88   17.80
  -7 -16   1  165.18   15.80
   8 -16   1  118.19   13.00
   8 -16   1  125.89   17.00
  -8 -16  -1  118.19   12.70
   8 -16   1  108.29   13.30
  -8 -16  -1  122.79   11.80
  -8  16   1  118.09   13.80
  -8 -16  -1  107.49   12.20
  -8 -16  -1  110.29   15.70
  -8 -16  -1  123.59   12.80
  -8 -16   1  129.99   13.40
  -8  16  -1  142.59   13.80
  -8 -16   1  123.89   12.70
  -8 -16   1  106.39   11.90
  -8 -16   1  122.09   12.20
  -8 -16   1  125.39   12.30
  -8 -16   1  116.49   13.70
   8 -16  -1  138.49   14.00
   8 -16  -1  108.29   14.00
   8 -16  -1  130.99   14.00
  -9  16  -1  529.95   30.50
   0 -17  -1  776.12   46.50
   0  17   1  778.22   45.80
   0 -17   1  760.82   49.60
   0 -17  -1  758.62   49.10
   0 -17   1  763.32   46.70
   0 -17   1  742.23   62.09
   0  17   1  695.23   44.00
   0 -17  -1  804.12   47.20
   0 -17  -1  789.02   46.80
   0 -17  -1  708.73   61.69
   0 -17   1  784.82   46.50
   0  17   1  817.32   57.69
   0  17  -1  785.92   45.60
   0 -17   1  769.92   47.40
   1 -17   1  628.34   39.60
   1  17  -1  555.34   44.20
   1 -17   1  569.94   39.30
   1  17  -1  523.85   35.90
  -1 -17  -1  558.14   53.79
  -1 -17  -1  615.04   39.20
   1 -17   1  645.24   43.40
  -1 -17  -1  590.54   38.00
  -1 -17  -1  588.04   42.80
  -1  17   1  582.54   37.40
  -1  17   1  569.64   37.10
   1 -17   1  604.04   38.00
  -1 -17  -1  582.34   36.30
  -1 -17  -1  590.64   40.00
   1 -17   1  513.45   49.99
  -1 -17   1  523.55   35.00
  -1 -17   1  576.74   38.70
   1 -17  -1  584.64   39.00
   1 -17  -1  561.54   40.60
   1 -17  -1  587.74   52.09
   1 -17  -1  597.84   38.70
  -1 -17   1  551.74   52.39
  -1  17  -1  597.34   37.40
  -1 -17   1  550.14   37.70
  -1 -17   1  590.84   38.70
   1  17   1  531.35   44.40
   1  17   1  593.04   37.60
  -1  17  -1  579.34   37.40
   1 -17  -1  593.64   38.40
  -1 -17   1  575.44   41.10
  -2 -17  -1  243.38   22.90
  -2 -17  -1  253.27   23.90
  -2  17   1  245.18   22.70
  -2 -17  -1  219.68   27.10
  -2 -17  -1  232.88   38.50
  -2 -17  -1  271.47   22.50
   2 -17   1  249.28   36.70
   2 -17   1  263.47   22.70
   2  17  -1  248.48   21.60
   2 -17   1  251.97   24.70
  -2 -17  -1  246.18   24.60
   2 -17   1  273.87   24.70
  -2  17   1  249.18   22.70
   2  17  -1  258.97   28.40
  -2 -17  -1  221.68   22.80
  -2 -17   1  235.08   35.90
  -2 -17   1  275.37   24.30
  -2  17  -1  289.77   23.60
   2  17   1  263.97   29.50
   2 -17  -1  242.58   37.90
  -2 -17   1  292.77   24.70
  -2 -17   1  280.57   26.20
  -2  17  -1  275.67   22.90
  -2 -17   1  253.47   23.90
  -2 -17   1  274.97   40.80
  -2 -17   1  276.07   24.20
   2 -17  -1  252.47   23.50
  -2 -17   1  273.47   27.20
   2 -17  -1  285.27   24.80
  -2  17  -1  251.97   22.30
  -2 -17   1  248.68   21.80
   2 -17  -1  281.07   23.80
  -3 -17  -1  315.27   29.40
   3 -17   1  315.27   28.10
   3 -17   1  298.17   40.40
  -3 -17  -1  298.67   26.60
  -3 -17  -1  299.77   26.70
  -3 -17  -1  378.26   26.60
   3 -17   1  307.37   26.90
  -3 -17  -1  346.37   29.00
  -3 -17  -1  344.37   27.90
  -3 -17  -1  314.47   44.00
  -3  17   1  311.27   25.70
   3 -17   1  316.77   25.10
   3  17  -1  312.57   24.70
  -3  17   1  269.47   25.50
   3  17  -1  339.97   32.10
  -3 -17  -1  291.47   37.60
  -3 -17  -1  293.47   25.20
   3 -17  -1  371.36   29.50
   3 -17  -1  382.76   28.70
  -3 -17   1  398.16   26.90
  -3 -17   1  375.66   28.20
  -3 -17   1  385.26   43.80
  -3 -17   1  382.46   28.40
  -3 -17   1  343.17   27.80
  -3 -17   1  361.46   29.70
  -3 -17   1  385.86   28.00
  -3  17  -1  404.96   27.70
  -3 -17   1  365.96   26.60
  -3  17  -1  385.76   27.20
   3 -17  -1  364.56   26.90
  -3 -17   1  335.17   40.50
  -3 -17   1  375.76   30.40
   3  17   1  386.06   34.20
  -4 -17  -1  244.58   21.30
  -4  17   1  276.57   21.70
   4  17  -1  275.07   20.40
  -4 -17  -1  276.07   23.70
   4 -17   1  256.97   21.60
  -4 -17  -1  264.77   23.00
  -4 -17  -1  230.38   23.30
   4 -17   1  250.67   22.40
  -4 -17  -1  251.07   24.10
  -4 -17  -1  274.67   22.90
  -4 -17  -1  273.87   22.00
  -4  17   1  254.17   22.30
   4 -17   1  257.47   24.10
   4 -17  -1  207.38   21.20
  -4 -17   1  206.68   21.40
  -4 -17   1  196.78   22.30
  -4 -17   1  194.78   21.00
  -4 -17   1  206.08   22.30
   4 -17  -1  187.78   19.20
  -4 -17   1  195.58   21.30
  -4 -17   1  200.98   20.10
  -4 -17   1  177.28   19.00
  -4 -17   1  189.08   19.40
   4 -17  -1  181.98   22.40
  -4  17  -1  195.38   19.80
   5 -17   1  344.57   25.90
  -5 -17  -1  327.37   26.90
  -5 -17  -1  337.87   25.50
  -5 -17  -1  376.26   25.60
   5  17  -1  336.37   23.10
   5 -17   1  354.56   27.80
  -5 -17  -1  354.36   26.40
  -5  17   1  378.36   25.60
  -5 -17  -1  361.36   27.90
  -5 -17  -1  346.57   27.10
   5 -17   1  322.97   26.10
  -5  17   1  354.06   26.60
  -5 -17  -1  364.56   27.60
  -5 -17   1  348.27   27.50
  -5 -17   1  319.67   25.20
  -5 -17   1  375.96   27.80
  -5 -17   1  319.27   27.20
  -5  17  -1  324.97   25.50
  -5  17  -1  344.67   25.40
   5 -17  -1  346.37   28.00
  -5 -17   1  336.47   27.00
  -5 -17   1  348.57   26.40
   5 -17  -1  330.97   26.40
  -5 -17   1  314.17   24.50
  -6  17   1  636.34   34.60
  -6 -17  -1  572.94   36.60
   6 -17   1  593.94   35.80
  -6  17   1  622.64   36.90
  -6 -17  -1  621.64   37.20
   6 -17   1  609.24   37.50
  -6 -17  -1  607.74   35.50
  -6 -17  -1  557.84   35.40
   6 -17   1  583.24   35.70
  -6 -17  -1  629.94   37.10
  -6 -17  -1  598.14   35.00
  -6 -17  -1  604.24   35.50
  -6 -17   1  600.44   36.80
  -6  17  -1  601.64   34.90
  -6 -17   1  567.54   36.90
  -6 -17   1  583.64   36.30
   6 -17  -1  623.24   36.90
  -6 -17   1  568.74   35.40
   6 -17  -1  558.64   34.50
  -6 -17   1  636.64   35.60
  -6  17  -1  556.94   35.40
  -6 -17   1  584.84   35.50
   6 -17  -1  605.14   37.90
   7 -17   1  380.16   26.90
  -7  17   1  424.66   26.80
  -7 -17  -1  381.86   24.80
   7 -17   1  396.96   25.50
  -7 -17  -1  383.56   26.80
  -7 -17  -1  364.56   25.50
   7 -17   1  393.76   25.60
  -7 -17  -1  399.26   26.10
  -7 -17  -1  409.96   25.90
  -7 -17   1  429.16   26.90
   7 -17  -1  417.16   27.60
  -7  17  -1  445.56   24.90
   7 -17  -1  431.76   25.40
  -7 -17   1  394.56   26.70
  -7  17  -1  423.06   26.50
  -7 -17   1  410.46   25.20
  -7 -17   1  439.36   26.20
  -7 -17   1  388.06   25.50
  -7 -17   1  435.36   25.50
   7 -17  -1  481.65   27.40
  -8 -17  -1  238.98   14.80
  -8  17   1  221.68   15.90
   8 -17   1  219.88   17.90
  -8 -17  -1  212.38   15.00
  -8 -17  -1  227.58   15.90
  -8 -17   1  214.88   15.20
  -8 -17   1  225.18   15.70
  -8 -17   1  228.88   14.80
   8 -17  -1  218.38   15.40
  -8  17  -1  218.48   15.60
   0  18   1  155.08   18.10
   0 -18  -1  151.48   18.20
   0  18  -1  165.98   17.50
   0  18  -1  153.38   18.30
   0 -18  -1  137.29   19.30
   0  18   1  163.38   16.40
   0 -18   1  143.99   19.10
   0 -18   1  177.48   18.20
   0 -18  -1  150.98   19.10
   0 -18   1  178.58   18.90
   0 -18   1  151.68   21.00
   1 -18   1  281.97   23.60
  -1 -18  -1  262.57   22.40
   1 -18   1  282.17   24.10
  -1  18   1  255.67   21.90
  -1  18   1  251.37   21.40
   1  18  -1  275.67   21.80
   1 -18   1  251.17   22.20
  -1 -18  -1  244.78   20.50
  -1 -18  -1  231.68   22.50
  -1 -18  -1  235.18   24.40
   1  18   1  281.37   22.30
   1 -18  -1  279.57   23.20
   1 -18  -1  266.87   23.10
  -1  18  -1  283.57   22.40
  -1 -18   1  294.67   23.90
   1 -18  -1  241.58   22.00
  -1  18  -1  298.27   22.90
  -1 -18   1  278.77   23.30
  -1 -18   1  281.47   25.90
  -1 -18   1  278.97   23.40
   2  18  -1  609.44   36.10
  -2 -18  -1  622.24   37.20
   2 -18   1  679.03   40.40
  -2  18   1  671.83   38.10
  -2 -18  -1  645.94   40.40
   2 -18   1  657.33   37.60
  -2  18   1  592.94   37.00
  -2 -18  -1  615.04   38.40
  -2 -18  -1  635.94   36.60
   2 -18   1  597.54   38.20
  -2 -18  -1  622.94   41.90
  -2 -18   1  593.34   40.40
  -2  18  -1  619.64   37.40
  -2 -18   1  578.04   38.00
  -2  18  -1  549.65   35.50
   2  18   1  613.84   36.80
   2 -18  -1  582.34   38.30
  -2 -18   1  557.34   35.10
   2 -18  -1  579.64   37.90
  -2 -18   1  564.54   37.60
  -2 -18   1  577.84   37.40
   2 -18  -1  594.84   37.50
   3 -18   1  317.67   25.60
  -3 -18  -1  283.87   26.40
  -3 -18  -1  305.87   23.10
   3 -18   1  259.07   21.50
  -3 -18  -1  308.87   24.40
   3 -18   1  302.17   24.60
  -3 -18  -1  284.17   23.70
   3  18  -1  265.47   21.40
  -3 -18  -1  243.08   22.60
  -3 -18  -1  285.57   25.30
  -3  18   1  298.47   23.40
  -3  18   1  315.27   23.60
  -3 -18  -1  279.27   22.00
  -3 -18   1  338.47   25.20
   3 -18  -1  302.17   23.40
   3 -18  -1  327.47   25.20
  -3 -18   1  350.16   27.90
  -3 -18   1  316.37   23.00
  -3 -18   1  290.97   24.70
  -3  18  -1  309.87   23.00
  -3 -18   1  343.97   23.40
   3  18   1  331.67   23.50
  -3 -18   1  331.67   23.90
  -3  18  -1  359.96   24.60
   3 -18  -1  304.47   24.50
   4  18  -1  869.21   45.50
  -4  18   1  891.51   47.20
   4 -18   1  948.01   49.50
  -4 -18  -1  891.91   48.70
  -4 -18  -1  877.21   47.00
  -4 -18  -1  920.61   50.39
  -4 -18  -1  875.31   50.09
  -4 -18  -1  881.51   48.50
  -4 -18  -1  841.12   48.20
  -4 -18  -1  920.31   47.40
  -4  18   1  888.61   48.30
   4 -18   1  910.61   50.09
  -4 -18   1  835.62   49.80
  -4 -18   1  782.82   47.90
  -4 -18   1  788.62   45.90
   4 -18  -1  906.01   48.80
  -4 -18   1  854.01   46.70
  -4  18  -1  881.41   47.30
  -4  18  -1  822.52   46.70
  -4 -18   1  848.52   48.10
   4  18   1  862.21   46.50
   4 -18  -1  875.61   49.30
   4 -18  -1  841.22   46.10
  -4 -18   1  799.92   46.40
  -4 -18   1  843.52   48.80
  -5 -18  -1  242.08   20.50
  -5 -18  -1  243.18   18.90
  -5 -18  -1  255.57   20.40
   5 -18   1  278.37   20.40
   5 -18   1  271.37   21.00
  -5 -18  -1  253.37   18.80
  -5 -18  -1  241.38   19.60
  -5 -18  -1  246.18   18.60
  -5  18   1  256.77   19.70
   5 -18   1  252.57   18.40
  -5  18   1  251.37   17.90
  -5 -18  -1  231.88   19.50
  -5 -18   1  177.28   19.20
   5 -18  -1  200.18   19.40
  -5 -18   1  200.28   17.40
   5  18   1  191.98   16.50
  -5 -18   1  189.08   17.40
  -5  18  -1  193.18   17.60
  -5  18  -1  206.28   17.60
   5 -18  -1  200.38   18.40
  -5 -18   1  192.48   18.00
  -5 -18   1  202.78   19.30
  -5 -18   1  197.08   18.80
  -6 -18  -1  156.28   15.20
   6 -18   1  175.28   16.10
  -6  18   1  187.58   13.50
  -6  18   1  173.68   15.00
  -6 -18  -1  168.58   15.30
  -6 -18  -1  174.88   14.60
  -6 -18  -1  170.58   14.10
   6 -18   1  188.18   14.30
   6 -18   1  171.58   15.00
  -6 -18  -1  188.28   14.50
  -6 -18  -1  167.08   14.90
  -6 -18   1  145.29   13.90
  -6 -18   1  141.49   15.30
  -6 -18   1  130.89   14.50
   6 -18  -1  154.58   15.00
  -6 -18   1  152.18   13.80
  -6 -18   1  142.69   13.70
  -6 -18   1  135.69   14.80
  -6  18  -1  148.99   14.20
   6  18   1  148.79   12.10
  -6  18  -1  152.18   13.40
   6 -18  -1  176.88   16.20
  -7 -18  -1  196.98   14.90
  -7 -18  -1  195.68   14.70
  -7 -18  -1  211.08   14.30
  -7  18   1  202.98   14.90
   7 -18   1  200.78   14.30
  -7 -18  -1  213.78   14.00
  -7 -18   1  180.88   13.80
  -7 -18   1  191.18   13.70
  -7 -18   1  170.68   14.40
   7 -18  -1  170.28   14.10
  -7 -18   1  186.68   14.30
  -7  18  -1  204.48   14.50
  -7 -18   1  194.08   14.80
   0  19  -1   73.09   11.40
   0 -19   1   69.19   11.70
   0 -19  -1   77.59   12.30
   0 -19   1   62.69   11.70
   0 -19  -1   60.69   12.50
   0  19  -1   81.99   12.20
   0 -19  -1   88.49   12.50
   0  19   1   73.29   11.40
   0 -19   1   78.99   12.80
   0  19   1   75.79   11.80
  -1 -19  -1  851.81   48.60
  -1  19   1  829.52   45.70
   1 -19   1  838.42   46.90
   1  19  -1  832.82   46.00
   1  19  -1  844.42   45.40
  -1 -19  -1  841.02   46.80
  -1  19   1  795.02   44.70
  -1 -19  -1  804.22   45.20
   1 -19   1  838.52   45.90
   1 -19   1  843.22   46.90
  -1 -19  -1  801.02   44.00
  -1 -19   1  854.21   49.50
  -1 -19   1  863.61   46.50
  -1  19  -1  866.21   46.00
   1  19   1  838.52   45.50
   1 -19  -1  834.92   46.10
  -1  19  -1  863.51   45.40
   1 -19  -1  870.61   46.70
  -1 -19   1  815.02   46.60
   2 -19   1  229.58   19.50
   2  19  -1  245.18   17.80
   2 -19   1  234.18   18.20
  -2 -19  -1  234.18   17.90
  -2  19   1  238.88   18.10
  -2 -19  -1  245.78   21.40
  -2  19   1  236.58   18.70
   2 -19   1  262.77   20.20
  -2 -19  -1  236.38   19.60
  -2 -19  -1  235.98   20.60
   2  19   1  192.38   17.00
  -2 -19   1  194.48   18.40
  -2 -19   1  186.98   20.60
  -2 -19   1  183.08   16.30
  -2 -19   1  179.58   17.70
   2 -19  -1  194.48   18.30
  -2  19  -1  200.78   18.00
   2 -19  -1  177.78   17.40
   2 -19  -1  179.08   17.80
   3 -19   1   47.80    9.40
  -3  19   1   40.70    8.60
   3 -19   1   35.60    9.50
  -3  19   1   42.70    8.70
  -3 -19  -1   46.50    9.50
  -3 -19  -1   42.50    9.20
  -3 -19  -1   47.00    8.40
  -3 -19  -1   51.49   11.20
   3  19  -1   40.50    8.00
   3 -19  -1   28.70    8.00
  -3  19  -1   20.50    7.20
   3 -19  -1   22.20    7.30
   3 -19  -1   15.40    7.00
  -3 -19   1   24.10    7.00
  -3 -19   1   21.50    6.50
  -3  19  -1   31.10    7.50
  -3 -19   1   26.50    8.20
  -3 -19   1   19.20    7.10
   3  19   1   25.50    7.20
  -3 -19   1   25.50    9.10
  -4 -19  -1  227.98   17.10
  -4 -19  -1  218.68   17.60
  -4 -19  -1  205.28   23.30
  -4 -19  -1  216.88   19.40
  -4 -19  -1  229.08   18.20
   4  19  -1  218.38   15.60
  -4  19   1  217.88   17.40
   4 -19   1  240.48   18.50
  -4  19   1  244.58   17.20
  -4 -19  -1  211.98   16.40
   4 -19   1  239.78   19.00
   4 -19  -1  212.38   16.00
  -4  19  -1  216.18   17.00
   4  19   1  209.58   16.00
  -4 -19   1  243.78   20.00
  -4 -19   1  190.38   17.40
  -4 -19   1  211.48   17.40
   4 -19  -1  190.18   17.70
   4 -19  -1  212.28   18.20
  -4 -19   1  211.18   16.30
  -4  19  -1  199.48   16.30
  -4 -19   1  210.08   16.10
  -5 -19  -1  450.25   27.80
  -5 -19  -1  465.15   29.50
  -5 -19  -1  481.65   27.60
  -5 -19  -1  486.45   27.90
  -5 -19  -1  485.75   28.90
  -5  19   1  498.05   28.60
  -5  19   1  505.45   27.20
   5 -19   1  505.25   29.00
   5  19   1  514.75   26.90
  -5 -19   1  514.55   30.10
  -5 -19   1  497.35   29.10
  -5 -19   1  494.85   28.60
   5 -19  -1  519.95   29.40
  -5  19  -1  500.15   27.90
  -5 -19   1  488.75   27.70
  -5  19  -1  513.95   27.70
  -5 -19   1  487.25   27.50
  -6 -19  -1   74.99    9.30
  -6 -19  -1   61.69    7.80
  -6 -19  -1   89.99    8.90
  -6 -19  -1   72.99    9.40
  -6  19   1   86.89    9.40
   6 -19   1   91.89    9.70
  -6 -19   1   79.49    8.60
  -6 -19   1   78.49    9.50
  -6 -19   1   82.89    8.60
   6 -19  -1   87.39    9.70
  -6 -19   1   90.59   10.00
  -6 -19   1   89.69    8.80
   0 -20  -1   11.70    6.00
   0 -20   1   13.60    5.90
   0  20   1    8.80    5.40
   0 -20   1   10.50    5.70
   0 -20  -1   12.10    5.70
   0  20  -1    8.30    5.40
   0  20  -1    6.20    5.10
   1 -20   1  275.47   20.60
   1 -20   1  307.17   20.60
  -1 -20  -1  296.17   21.00
  -1  20   1  337.57   21.00
  -1 -20  -1  298.77   22.20
   1  20  -1  300.37   20.30
  -1 -20  -1  304.57   20.00
   1  20  -1  295.07   19.80
   1 -20   1  328.17   21.70
  -1 -20   1  286.07   20.50
  -1  20  -1  313.47   20.70
   1 -20  -1  278.67   20.40
   1  20   1  276.17   19.60
   1  20   1  284.27   20.00
   1 -20  -1  293.37   20.60
  -1 -20   1  298.97   21.00
  -2 -20  -1  597.44   33.60
  -2  20   1  627.94   34.90
  -2 -20  -1  676.03   36.20
  -2  20   1  605.44   33.90
   2 -20   1  592.04   38.20
   2 -20   1  661.13   36.20
   2 -20   1  616.44   34.20
   2  20  -1  591.54   33.90
  -2 -20  -1  609.04   37.00
   2  20  -1  607.14   35.10
   2 -20  -1  683.13   36.10
  -2 -20   1  695.03   38.60
   2 -20  -1  689.13   35.50
  -2 -20   1  701.53   35.50
   2  20   1  683.83   35.20
   2  20   1  682.83   35.40
  -2  20  -1  718.63   35.80
  -2 -20   1  665.53   35.90
   3 -20   1   -0.20    4.70
   3  20  -1   11.90    5.40
  -3  20   1    6.80    4.40
  -3 -20  -1   11.90    5.40
  -3 -20  -1    5.90    4.20
  -3  20   1    9.10    4.60
   3  20  -1    8.00    4.50
  -3 -20  -1    5.50    6.00
  -3 -20   1    6.30    4.80
  -3 -20   1    8.60    5.60
  -3 -20   1    3.30    3.80
  -3 -20   1    2.80    7.10
   3 -20  -1    4.40    4.70
  -3  20  -1   10.60    5.10
   3 -20  -1    6.50    4.50
  -3 -20   1    9.00    6.30
   3  20   1    5.90    4.40
  -4 -20  -1  751.32   40.10
   4 -20   1  787.32   39.20
  -4 -20  -1  769.22   38.50
  -4  20   1  766.22   37.60
  -4 -20  -1  717.13   37.40
  -4  20   1  707.83   37.60
   4  20  -1  778.42   38.90
   4  20   1  780.22   37.40
  -4 -20   1  760.02   38.60
  -4 -20   1  718.93   38.30
  -4 -20   1  731.83   37.20
  -4  20  -1  773.72   38.10
   4 -20  -1  794.42   39.10
  -4 -20   1  739.13   40.10
   5  20  -1  229.38   15.60
  -5 -20  -1  192.78   16.60
   5 -20   1  197.78   15.20
   5  20   1  201.08   15.80
   5 -20  -1  205.08   17.60
  -5 -20   1  181.98   18.40
   0  21   1  180.08   13.50
   0 -21   1  172.08   13.50
   0 -21   1  177.68   13.30
   0 -21  -1  189.48   13.90
   0  21  -1  191.68   13.20
   1 -21   1  679.03   33.90
  -1 -21  -1  611.14   33.50
  -1  21   1  628.64   33.00
   1  21  -1  656.83   32.90
   1  21  -1  671.63   33.00
   1 -21   1  647.44   34.30
  -1 -21   1  608.14   32.60
  -1 -21   1  618.74   33.20
   1 -21  -1  621.74   33.10
   1  21   1  673.23   33.30
  -1  21  -1  670.23   33.20
   1 -21  -1  666.73   33.10
   2  21  -1  235.78   15.30
  -2 -21  -1  250.37   16.00
   2  21  -1  251.17   15.30
  -2  21   1  246.98   15.10
   2 -21   1  236.98   15.80
  -2  21  -1  229.38   15.30
   2 -21  -1  244.18   15.50
  -2 -21   1  217.38   15.20
   2  21   1  244.18   15.20
   3 -21   1   43.70    7.70
  -3 -21  -1   28.90    6.60
  -3  21  -1   35.20    7.10
  -3 -21   1   36.80    6.70
   0   0   2 4489.85  197.58
   1   0   2 3366.76  149.59
  -1   0   2 3613.24  160.28
  -1   0   2 3515.65  158.58
  -1   0  -2 3304.57  153.88
   2   0   2   82.89    6.80
  -2   0   2   74.69   17.10
  -2   0   2   78.19   17.90
  -2   0  -2   63.89   12.30
  -3   0   2 5423.76  252.57
  -3   0   2 5211.48  251.17
  -3   0  -2 5300.97  246.28
  -3   0  -2 5354.96  236.68
  -4   0  -2  112.79   22.70
  -4   0   2   77.59   21.00
  -4   0  -2  102.29   14.90
  -4   0  -2   97.29   21.60
  -4   0   2   99.99   25.40
  -4   0   2  117.59   26.90
  -5   0   2 1232.38   90.09
  -5   0   2 1273.87   72.09
  -5   0  -2 1253.47   85.39
  -5   0   2 1308.37   81.29
  -5   0   2 1204.38   69.19
  -5   0  -2 1294.27   80.79
  -5   0  -2 1237.18   66.89
  -5   0  -2 1220.98   77.39
  -5   0   2 1258.27   88.69
  -6   0   2 1191.08   72.39
  -6   0   2 1186.38   68.79
  -6   0   2 1273.47   84.69
  -6   0  -2 1137.79   78.99
  -6   0  -2 1163.68   66.39
  -6   0   2 1138.09   90.09
  -6   0  -2 1165.28   88.19
  -6   0  -2 1192.28   83.19
  -6   0   2 1233.88   95.69
  -7   0  -2  217.88   45.90
  -7   0  -2  204.08   39.30
  -7   0   2  205.08   47.80
  -7   0   2  181.28   30.20
  -7   0   2  154.78   35.40
  -7   0  -2  208.48   37.40
  -7   0  -2  192.98   22.50
  -8   0   2  533.65   37.80
  -8   0  -2  628.64   65.79
  -8   0  -2  557.54   58.19
  -8   0   2  564.64   76.99
  -8   0  -2  549.65   39.10
  -8   0   2  585.94   51.59
  -8   0  -2  647.94  132.09
  -8   0   2  577.84   39.10
  -8   0   2  663.23   68.49
  -9   0   2 1474.55   80.69
  -9   0   2 1515.55   82.39
  -9   0  -2 1598.84  108.79
  -9   0  -2 1464.75   79.49
  -9   0  -2 1456.15  115.09
  -9   0   2 1542.25  116.09
  -9   0  -2 1534.65   81.89
  -9   0   2 1593.64   81.39
  -9   0  -2 1507.55   81.39
  -9   0  -2 1518.45   80.69
  -9   0  -2 1446.16   78.89
  -9   0  -2 1520.25   83.49
  -9   0   2 1615.44   83.49
  -9   0   2 1467.65   81.09
  -9   0   2 1533.95   81.09
 -10   0   2    8.00    9.40
 -10   0   2  -10.80   18.40
 -10   0  -2   -5.90   16.10
 -10   0   2    4.70    8.80
 -10   0  -2   11.40    9.60
 -10   0   2    8.80    8.70
 -10   0  -2    6.50    7.50
 -10   0  -2    1.30    8.70
 -10   0  -2    2.70    8.00
 -10   0   2    5.70    8.80
 -10   0   2   11.90    9.90
 -10   0   2    7.20    9.30
 -10   0  -2    3.10    9.50
 -10   0  -2   -4.30    9.00
 -10   0  -2    2.20   20.20
 -11   0  -2  503.25   40.60
 -11   0  -2  462.55   34.40
 -11   0  -2  521.15   38.90
 -11   0   2  461.75   37.10
 -11   0  -2  484.35   37.10
 -11   0  -2  504.95   37.10
 -11   0  -2  400.16   79.49
 -11   0   2  392.16   64.99
 -11   0   2  435.16   35.20
 -11   0   2  468.55   36.60
 -11   0   2  479.05   35.50
 -11   0   2  515.45   37.30
 -12   0   2  143.19   19.30
 -12   0  -2  135.89   19.90
 -12   0  -2  125.39   21.20
 -12   0   2  120.19   18.00
 -12   0   2  127.79   20.50
 -12   0   2  105.49   17.50
 -12   0  -2  129.59   16.80
 -12   0   2  140.49   19.50
 -12   0  -2  127.59   19.20
   0   1  -2 5372.86  273.27
   0  -1  -2 6304.07  267.07
   0  -1   2 6420.06  272.27
   0   1   2 6628.04  270.77
  -1   1   2 3015.20  136.39
  -1   1   2 2995.10  136.69
  -1  -1  -2 3109.99  129.89
   1   1  -2 2886.61  132.99
   1   1   2 2769.92  129.89
  -1  -1   2 3008.00  139.69
  -1   1  -2 2786.42  134.89
  -2   1   2  579.84   40.60
  -2  -1  -2  604.34   34.60
  -2   1   2  570.94   38.90
  -2   1  -2  518.35   37.70
  -2  -1   2  516.55   42.00
   2   1   2  486.05   27.80
  -2  -1   2  498.45   40.50
  -3  -1  -2 3274.07  162.98
  -3   1   2 3084.59  167.38
  -3   1   2 3304.17  170.98
  -3  -1   2 3524.85  173.48
  -3   1  -2 3702.93  169.08
   3   1   2 3324.67  153.68
  -3  -1   2 3669.73  173.18
  -3   1  -2 3628.14  154.48
  -4  -1  -2  318.27   37.30
  -4  -1  -2  359.86   30.00
  -4   1   2  385.46   43.80
  -4   1   2  369.16   40.50
  -4  -1  -2  384.76   36.60
  -4   1   2  379.96   37.60
  -4   1  -2  399.06   27.50
  -4   1  -2  391.36   40.50
   4   1   2  380.96   25.20
  -4   1  -2  427.76   35.40
  -4  -1   2  465.85   46.20
  -4  -1   2  398.86   43.40
  -5  -1  -2 1174.48   78.89
  -5   1   2 1046.00   63.49
  -5  -1  -2 1132.39   73.09
  -5  -1  -2 1134.29   60.89
  -5   1   2 1233.18   78.19
  -5  -1  -2 1145.69   63.29
  -5   1   2 1143.49   83.19
  -5   1   2 1106.99   67.59
  -5  -1  -2 1196.28   75.19
  -5   1   2 1157.88   86.19
   5   1   2 1059.49   60.39
  -5  -1   2 1124.19   83.79
  -5  -1   2 1187.28   66.19
  -5   1  -2 1234.08   73.79
  -5   1  -2 1150.78   81.99
  -5   1  -2 1118.29   61.79
  -5  -1   2 1144.69   65.79
  -5  -1   2 1199.38   75.99
  -5   1  -2 1202.68   77.49
  -5  -1   2 1226.98   87.19
  -6  -1  -2 2284.87  136.69
  -6  -1  -2 2201.48  127.09
  -6   1   2 2265.87  120.99
  -6  -1  -2 2228.58  114.09
  -6   1   2 2154.68  143.79
  -6   1   2 2254.47  132.49
  -6   1   2 2120.29  139.09
  -6  -1  -2 2177.28  129.39
  -6   1  -2 2349.96  133.79
  -6  -1   2 2251.87  142.99
  -6   1  -2 2474.65  130.29
  -6  -1   2 2414.36  119.89
  -6  -1   2 2410.46  132.49
  -6  -1   2 2263.47  144.79
  -6  -1   2 2322.17  117.49
  -6   1  -2 2280.57  112.99
  -6   1  -2 2303.97  141.99
   7  -1   2  210.78   22.40
  -7   1   2  247.08   44.30
  -7  -1  -2  251.77   41.20
  -7   1   2  263.77   54.79
  -7  -1  -2  257.07   27.60
  -7   1   2  278.97   33.90
  -7  -1  -2  284.77   42.00
  -7  -1  -2  262.47   48.30
  -7   1  -2  350.86   26.50
  -7   1  -2  350.66   50.99
  -7  -1   2  303.17   56.49
  -7  -1   2  333.87   72.19
  -7   1  -2  382.36   44.10
  -7  -1   2  336.07   44.70
  -7   1  -2  322.47   45.50
  -8   1   2  928.31   68.69
  -8   1   2  923.61  116.09
  -8   1   2  954.10   55.19
  -8  -1  -2  912.31   75.69
  -8  -1  -2  938.51   54.99
   8   1  -2  936.91   74.59
  -8  -1  -2  914.51   80.69
  -8   1   2  932.21   83.79
  -8   1   2  908.31   53.89
   8  -1  -2  884.21   57.89
  -8   1  -2  850.51   90.79
  -8  -1   2  902.91   95.69
  -8   1  -2  897.11   54.79
  -8   1  -2  940.21   83.79
  -8  -1   2  981.90   82.99
  -8  -1   2  912.81   53.69
  -8   1  -2  989.30   77.79
  -8  -1   2  928.21   54.09
  -9  -1  -2  463.75   36.20
  -9   1   2  468.15   37.00
  -9  -1  -2  441.46   36.50
  -9   1   2  449.95   62.69
  -9  -1  -2  471.55   38.10
  -9   1   2  494.25   38.20
  -9   1   2  441.66   36.10
  -9  -1  -2  472.05   44.50
  -9   1   2  413.56   34.90
  -9  -1  -2  450.95   34.20
  -9   1   2  431.16   35.20
  -9  -1  -2  443.76   54.19
  -9  -1  -2  468.25   61.29
  -9   1   2  481.35   34.50
  -9   1   2  518.05   37.50
  -9   1   2  483.85   37.40
  -9   1   2  457.95   49.40
  -9   1  -2  587.14   39.20
  -9   1  -2  526.35   66.09
  -9  -1   2  565.04   38.10
  -9   1  -2  556.84   38.20
  -9   1  -2  538.45   37.90
  -9   1  -2  552.94   58.89
  -9   1  -2  578.44   36.70
  -9   1  -2  550.94   39.70
   9  -1  -2  555.04   43.50
  -9  -1   2  522.55   64.39
  -9  -1   2  599.34   38.40
  -9  -1   2  598.24   39.60
  -9  -1   2  568.14   37.80
  -9  -1   2  538.75   38.10
  -9   1  -2  554.54   36.90
  -9  -1   2  555.84   37.30
 -10  -1  -2   47.20   12.60
 -10  -1  -2   53.39   15.90
 -10   1   2   52.19   14.20
 -10   1   2   62.79   32.10
 -10   1   2   67.59   19.20
 -10   1   2   28.80   11.80
 -10  -1  -2   46.00   28.60
 -10   1   2   48.50   13.80
 -10   1   2   43.90   13.30
 -10  -1  -2   56.69   14.50
 -10  -1  -2   48.20   14.50
 -10  -1  -2   54.69   25.00
 -10   1   2   61.69   15.10
 -10   1   2   43.30   13.90
 -10   1  -2   54.69   16.10
 -10   1  -2   47.10   13.80
 -10  -1   2   69.79   15.90
 -10   1  -2   34.20   23.10
 -10   1  -2   43.40   12.00
 -10   1  -2   53.99   13.20
 -10  -1   2   47.00   13.10
 -10   1  -2   46.40   28.20
 -10   1  -2   66.39   16.30
 -10   1  -2   34.40   13.00
 -10  -1   2   51.29   29.20
 -10  -1   2   36.30   13.00
 -10  -1   2   40.90   13.50
 -10  -1   2   31.60   11.30
 -10  -1   2   49.99   13.50
 -11   1   2  206.38   25.00
 -11   1   2  147.09   40.90
  11  -1   2  118.79   31.50
 -11  -1  -2  219.48   26.70
 -11  -1  -2  209.38   23.00
 -11  -1  -2  210.48   25.50
 -11   1   2  216.48   25.80
 -11   1   2  202.38   26.20
 -11   1   2  216.88   25.60
 -11  -1  -2  182.78   26.10
 -11   1   2  202.48   25.30
 -11  -1   2  219.38   25.60
 -11   1  -2  185.78   27.30
 -11   1  -2  247.48   27.70
 -11  -1   2  231.18   26.40
 -11   1  -2  215.78   26.80
 -11  -1   2  205.28   26.40
 -11  -1   2  210.18   24.70
 -11   1  -2  207.88   24.00
 -11   1  -2  225.18   26.90
 -11   1  -2  153.18   42.10
 -12   1   2  625.74   42.60
 -12   1   2  635.94   41.00
 -12  -1  -2  600.54   39.50
 -12   1   2  601.04   39.50
 -12   1   2  629.44   40.60
 -12   1   2  679.53   41.30
 -12   1  -2  577.44   40.50
 -12   1  -2  521.45   42.00
 -12   1  -2  583.34   40.80
 -12  -1   2  562.64   38.40
 -12  -1   2  555.34   38.20
 -12   1  -2  588.24   37.20
 -12   1  -2  560.54   39.60
 -13   1   2   89.29   14.40
 -13   1   2   80.69   13.60
 -13   1  -2   68.69   12.70
 -13   1  -2  113.99   22.30
   0   2   2  251.67   16.20
   0  -2   2  243.98   21.50
   0   2   2  247.08   18.80
   0   2  -2  212.88   24.00
  -1   2   2  769.72   47.60
  -1   2   2  708.13   46.60
   1   2   2  937.11   44.40
  -1   2  -2  906.11   40.30
  -1  -2   2  991.60   55.09
  -1   2  -2  879.81   50.29
  -2   2   2 1059.69   65.59
  -2  -2  -2 1073.29   58.89
  -2   2   2 1073.59   67.99
   2   2   2 1503.55   59.99
  -3   2   2 3049.20  158.68
  -3   2   2 3183.08  163.28
   3   2  -2 3063.99  150.48
  -3  -2  -2 3168.08  153.08
  -3   2  -2 3465.85  162.78
  -3  -2   2 3322.87  164.48
  -3  -2   2 3323.47  166.78
  -3   2  -2 3417.86  145.39
   3   2   2 3063.09  146.59
  -4   2   2 1137.09   69.39
  -4   2   2 1167.68   76.09
  -4   2   2 1189.98   80.39
  -4  -2  -2 1250.57   65.59
  -4  -2  -2 1247.18   73.09
  -4  -2  -2 1216.18   70.79
  -4   2   2 1176.78   72.59
  -4  -2   2 1042.10   78.09
  -4  -2   2 1051.99   77.29
  -4   2  -2  985.20   65.69
  -4   2  -2 1053.69   71.19
  -4   2  -2 1041.40   75.29
  -5  -2  -2 1606.74   79.29
  -5  -2  -2 1726.33   92.59
  -5   2   2 1652.43  102.69
  -5  -2  -2 1673.53   92.09
  -5  -2  -2 1713.33   82.49
   5  -2   2 1541.65   73.89
  -5   2   2 1740.73   97.69
  -5   2   2 1634.94   86.79
  -5   2   2 1523.45  103.39
  -5  -2   2 1396.86  100.69
  -5  -2   2 1434.86   89.89
  -5   2  -2 1421.16   88.59
  -5   2  -2 1426.26   77.19
   5   2   2 1366.66   77.89
  -5  -2   2 1423.96   81.69
  -5   2  -2 1440.16   99.99
  -5  -2   2 1398.86  101.19
  -5   2  -2 1433.36   93.29
  -6  -2  -2 1114.69   81.19
  -6  -2  -2 1134.49   77.19
  -6   2   2 1190.58   83.19
  -6  -2  -2 1123.19   65.39
  -6  -2  -2 1092.19   62.59
  -6   2   2  939.91   81.89
   6   2  -2 1133.09   72.49
  -6   2   2 1126.89   71.39
   6  -2   2 1103.89   57.79
  -6  -2  -2 1092.59   76.39
  -6   2   2 1078.89   91.39
  -6  -2   2 1175.98   79.89
  -6   2  -2 1152.58   82.29
  -6  -2   2 1059.89   66.39
  -6  -2   2 1073.49   88.39
  -6   2  -2 1128.29   61.89
  -6   2  -2 1127.99   90.79
  -6   2  -2 1174.58   77.99
  -6  -2   2 1103.29   90.49
  -7   2   2  347.27   48.20
  -7   2   2  346.87   27.10
  -7   2   2  370.36   39.40
  -7  -2  -2  339.47   44.90
  -7   2   2  311.87   58.59
  -7  -2  -2  323.17   42.30
  -7  -2  -2  342.67   32.30
   7   2  -2  293.57   37.00
  -7   2   2  303.17   26.40
  -7  -2   2  389.26   52.39
  -7   2  -2  345.17   53.49
  -7   2  -2  372.66   28.10
  -7   2  -2  341.87   48.50
  -7   2  -2  422.76   46.80
  -7  -2   2  406.06   58.29
  -7  -2   2  366.06   34.50
  -7  -2   2  396.26   48.10
  -8   2   2  602.74   67.59
  -8   2   2  537.25   39.20
  -8  -2  -2  595.44   59.09
  -8   2   2  556.54   38.80
  -8   2   2  566.24   53.79
   8   2  -2  503.35   53.69
  -8  -2  -2  509.75   38.60
  -8  -2  -2  568.34   61.89
  -8  -2   2  623.94   40.10
  -8   2  -2  632.04   41.20
  -8   2  -2  568.74   78.19
  -8  -2   2  603.64   38.90
  -8   2  -2  685.83   71.19
  -8  -2   2  614.64   62.79
   8  -2  -2  629.74   45.20
  -8   2  -2  658.53   61.99
  -9  -2  -2  917.81   77.99
  -9  -2  -2  899.81   56.49
  -9   2   2  902.11   56.29
  -9   2   2  958.70   57.79
  -9   2   2  894.41   56.29
  -9   2   2  900.81   56.19
  -9   2   2  868.11   55.09
  -9   2   2  856.01   56.89
  -9   2   2  891.31   53.99
  -9  -2  -2  878.51   53.49
  -9  -2  -2  913.51   57.99
  -9   2   2  897.71   57.39
  -9  -2  -2  873.81   82.49
  -9   2   2  962.60   90.19
  -9   2  -2  951.60   91.69
  -9  -2   2  993.20   56.99
  -9   2  -2  966.50   59.29
  -9   2  -2 1025.20   57.89
  -9   2  -2  926.81   80.19
  -9  -2   2 1002.10   86.99
  -9  -2   2  968.80   56.99
  -9   2  -2  993.20   55.49
  -9  -2   2 1010.70   56.09
  -9   2  -2  962.50   57.29
  -9   2  -2  960.70   55.89
  -9   2  -2 1059.89   58.19
  -9  -2   2 1016.40   57.39
   9  -2  -2  972.20   64.29
  -9  -2   2 1004.80   56.19
 -10   2   2  301.57   29.40
 -10  -2  -2  299.57   26.60
 -10   2   2  281.57   28.20
 -10   2   2  315.87   30.00
 -10   2   2  312.67   28.70
 -10   2   2  259.37   54.09
 -10   2   2  280.27   25.90
 -10   2   2  318.77   31.30
 -10   2   2  331.17   29.60
 -10  -2  -2  285.27   30.40
 -10   2   2  283.17   28.90
 -10  -2  -2  306.17   30.00
 -10   2  -2  380.66   31.30
 -10  -2   2  315.27   27.90
 -10  -2   2  311.77   28.00
 -10  -2   2  306.27   54.89
 -10   2  -2  302.37   27.30
 -10   2  -2  358.56   30.90
 -10   2  -2  293.37   59.59
 -10   2  -2  316.67   31.70
 -10  -2   2  274.87   26.60
 -10   2  -2  321.07   27.90
 -10   2  -2  323.27   29.90
 -10   2  -2  279.97   48.10
 -11  -2  -2  515.75   44.40
 -11   2   2  438.76   63.19
 -11   2   2  493.75   36.90
 -11   2   2  506.95   38.00
 -11   2   2  533.25   34.30
 -11   2   2  522.85   37.40
 -11   2   2  507.45   37.50
 -11   2   2  529.55   39.80
 -11   2   2  523.75   37.70
 -11   2  -2  447.36   33.50
 -11   2  -2  458.75   34.30
 -11   2  -2  430.96   36.50
 -11   2  -2  456.95   37.20
 -11   2  -2  444.66   36.80
 -11  -2   2  417.76   34.20
 -11   2  -2  383.16   67.09
 -11   2  -2  450.95   39.30
 -12   2   2  189.98   23.10
 -12   2   2  172.28   22.20
 -12   2   2  170.38   21.80
 -12   2   2  201.48   23.40
 -12   2   2  174.48   23.40
 -12   2  -2  183.78   23.40
 -12   2  -2  228.08   25.30
 -12   2  -2  153.18   19.40
 -12   2  -2  185.48   23.90
 -12   2  -2  160.68   24.00
 -13   2   2   78.19   13.80
 -13   2   2   81.79   14.60
 -13   2  -2   54.79   12.10
 -13   2  -2   56.99   13.30
   0  -3   2 1184.38   68.09
   0   3   2 1243.88   64.69
   0   3   2 1376.46   60.79
  -1   3   2 1750.72  102.89
   1   3   2 2253.07  102.19
  -1   3  -2 2215.18  109.09
  -1   3  -2 2252.57   98.59
  -1  -3   2 2357.86  112.49
  -2   3   2 1876.31   87.49
   2   3  -2 1880.61   82.79
  -2   3  -2 1474.65   73.59
   2   3   2 1479.85   77.29
  -2  -3   2 1573.04   91.99
   2   3   2 1404.96   71.49
  -2   3  -2 1489.35   86.49
   3   3  -2 1403.06   77.89
  -3   3   2 1382.56   88.39
  -3   3   2 1376.06   85.29
  -3  -3  -2 1433.36   78.49
   3   3   2 1488.45   76.09
  -3   3  -2 1688.43   73.99
  -3  -3   2 1602.24   95.09
  -3   3  -2 1715.73   92.79
  -4  -3  -2  519.35   41.60
  -4   3   2  574.74   53.39
  -4   3   2  540.85   47.60
  -4  -3  -2  559.44   41.90
   4  -3   2  448.16   36.20
  -4  -3  -2  552.74   35.80
  -4   3   2  593.24   46.80
   4   3  -2  500.15   37.20
  -4   3   2  595.74   41.00
  -4  -3  -2  553.24   35.40
  -4  -3   2  450.45   36.10
  -4   3  -2  482.45   44.00
  -4   3  -2  444.76   40.10
  -4   3  -2  446.96   48.20
   4   3   2  469.45   33.60
  -4  -3   2  468.65   50.29
  -5   3   2 2054.39  130.79
  -5  -3  -2 2170.58  114.59
  -5   3   2 2089.69  111.79
  -5  -3  -2 2060.39  105.39
  -5   3   2 2116.79  126.99
  -5  -3  -2 2111.29  107.39
   5   3  -2 2117.89  111.99
  -5  -3  -2 2210.38  119.69
   5  -3   2 2025.10   99.09
  -5  -3  -2 2106.89  116.49
  -5   3   2 2117.69  121.29
  -5   3  -2 2130.89  131.59
  -5  -3   2 2155.18  108.79
  -5  -3   2 2102.79  116.29
   5   3   2 2039.30  106.29
  -5  -3   2 2067.99  130.49
  -5   3  -2 2199.88  122.49
  -5   3  -2 2091.39  115.29
  -6  -3  -2  890.31   55.19
  -6   3   2  850.21   81.09
  -6  -3  -2  945.11   58.79
   6  -3   2  804.72   48.40
   6   3  -2  816.32   61.29
  -6   3   2  923.61   62.89
  -6  -3  -2  926.61   66.19
  -6   3   2  930.11   72.79
  -6  -3  -2  938.31   67.59
  -6  -3   2  973.60   59.59
  -6   3  -2  860.81   80.69
  -6  -3   2  978.70   69.39
  -6   3  -2  964.60   68.49
  -6   3  -2  955.90   75.29
  -6  -3   2  897.31   79.59
  -7   3   2 1135.89   74.79
  -7  -3  -2 1088.49   78.19
  -7   3   2 1151.58   88.09
  -7  -3  -2 1143.19   79.79
   7   3  -2 1058.39   74.89
  -7   3   2  984.80   56.99
  -7   3   2 1023.30   57.09
  -7   3   2  934.51   94.19
  -7  -3  -2 1052.69   65.79
  -7  -3   2 1017.20   90.59
  -7   3  -2  862.11   90.29
  -7   3  -2 1008.00   57.69
  -7  -3   2 1017.20   78.49
  -7   3  -2 1041.60   85.99
  -7   3  -2 1052.39   78.29
  -7  -3   2  991.20   64.99
   7  -3  -2  965.50   61.69
   8   3  -2  622.84   62.19
  -8  -3  -2  684.63   62.49
  -8   3   2  625.34   42.70
  -8   3   2  653.93   58.89
  -8   3   2  636.24   42.50
  -8   3   2  669.13   71.49
   8  -3  -2  651.13   48.20
  -8   3  -2  633.34   62.09
  -8  -3   2  602.54   40.50
  -8   3  -2  634.84   72.39
  -8   3  -2  637.94   43.00
  -8  -3   2  689.23   66.29
  -9   3   2  176.78   25.00
  -9   3   2  201.08   26.30
  -9   3   2  218.28   26.70
  -9   3   2  207.48   49.90
  -9   3   2  208.88   25.90
  -9   3   2  215.68   26.10
  -9   3   2  182.18   23.20
  -9   3   2  170.48   24.60
  -9  -3  -2  218.98   41.30
  -9   3   2  183.68   25.40
  -9   3  -2  307.27   60.09
   9  -3  -2  266.87   31.40
  -9   3  -2  283.57   26.90
  -9   3  -2  304.67   26.60
  -9   3  -2  301.57   26.60
  -9   3  -2  309.57   29.00
  -9   3  -2  276.87   47.20
  -9   3  -2  286.97   30.60
  -9   3  -2  313.27   25.60
  -9  -3   2  298.77   26.10
  -9   3  -2  273.17   26.60
 -10   3   2  277.37   26.60
 -10   3   2  248.68   29.60
 -10   3   2  289.47   26.00
 -10   3   2  261.07   29.70
  10  -3   2  221.28   34.50
 -10   3   2  279.17   27.50
 -10   3   2  288.97   28.60
 -10   3   2  298.17   28.60
 -10   3   2  214.98   49.70
 -10   3   2  289.47   29.40
  10  -3  -2  237.98   32.10
 -10   3  -2  273.37   30.60
 -10   3  -2  249.68   30.50
 -10   3  -2  286.57   26.00
 -10   3  -2  258.67   29.20
 -10   3  -2  241.98   24.90
 -10   3  -2  198.58   26.00
 -10   3  -2  295.97   28.80
 -10   3  -2  249.38   44.80
 -10   3  -2  216.98   51.29
 -11   3   2  334.07   26.90
 -11   3   2  303.97   29.70
 -11   3   2  297.37   28.90
 -11   3   2  261.17   29.90
 -11   3   2  290.57   28.70
 -11   3   2  268.47   28.00
 -11   3   2  299.57   30.70
 -11   3  -2  329.97   30.60
 -11   3  -2  292.87   26.40
 -11   3  -2  358.56   31.10
 -11   3  -2  353.56   33.20
 -11   3  -2  356.46   31.60
 -11   3  -2  350.26   28.30
 -12   3   2  346.77   24.60
 -12   3   2  346.37   28.80
 -12   3   2  329.07   28.10
 -12   3   2  310.07   27.50
 -12   3   2  329.37   29.70
 -12   3   2  341.57   28.50
 -12   3  -2  283.97   27.70
 -12   3  -2  276.67   25.00
 -12   3  -2  248.48   28.70
 -12   3  -2  304.87   27.90
 -12   3  -2  258.57   28.70
 -13   3   2  483.95   32.00
 -13   3   2  466.55   31.40
 -13   3   2  468.55   32.30
 -13   3  -2  450.55   30.90
 -13   3  -2  463.65   32.50
   0   4   2    7.00    8.10
   0   4  -2   10.30   11.80
   0   4   2    6.30    6.80
   0   4  -2    7.10    6.20
  -1   4  -2 1615.84   91.39
  -1  -4   2 1786.42   95.49
   1   4   2 1760.52   85.39
  -1   4  -2 1678.23   81.79
  -2   4   2 3886.01  198.18
  -2   4   2 4117.79  200.18
   2   4  -2 3862.01  194.68
   2   4   2 3784.52  184.58
   2   4   2 4485.75  193.38
  -2   4  -2 4409.86  189.88
  -2  -4   2 4465.55  207.98
  -2   4  -2 4656.73  205.58
  -3   4   2  103.99   22.30
  -3  -4   2   36.80   19.10
   3   4   2   41.90    8.20
  -3   4  -2   51.89   21.10
  -3   4  -2   44.70    9.90
   3   4   2   44.00   11.20
  -4  -4  -2 2717.73  127.59
  -4   4   2 2856.91  137.79
  -4   4   2 2835.82  144.39
  -4  -4  -2 2737.33  139.59
   4   4  -2 2834.72  137.29
  -4   4   2 3152.48  157.48
  -4  -4  -2 2940.41  132.89
   4  -4   2 2646.84  125.49
  -4   4   2 2842.02  148.79
  -4  -4  -2 2815.72  133.49
  -4  -4   2 2665.23  133.59
  -4  -4   2 2693.13  154.08
  -4   4  -2 2617.44  152.28
   4  -4  -2 2511.95  128.29
  -4  -4   2 2647.54  131.49
   4   4   2 2513.45  127.59
   4   4   2 2611.34  133.19
  -4   4  -2 2831.52  145.99
  -4   4  -2 2686.13  138.29
  -5  -4  -2 1056.89   59.29
   5   4  -2 1118.49   69.59
  -5   4   2 1172.98   71.29
  -5   4   2 1128.89   78.79
  -5  -4  -2 1114.79   64.69
  -5   4   2 1157.88   88.19
  -5  -4  -2 1144.09   66.79
  -5   4   2 1136.29   83.19
  -5  -4  -2 1116.49   73.99
   5  -4   2 1028.10   57.39
  -5  -4   2 1161.88   87.99
  -5  -4   2 1164.08   67.29
  -5   4  -2 1087.59   71.69
   5   4   2 1169.48   66.99
   5  -4  -2 1092.99   62.09
  -5  -4   2 1105.39   64.29
  -5   4  -2 1152.08   89.69
  -5   4  -2 1181.38   79.99
  -6   4   2  265.27   49.90
  -6  -4  -2  316.97   39.90
  -6   4   2  338.87   36.00
   6  -4   2  291.77   23.30
   6   4  -2  333.17   35.00
  -6  -4  -2  315.07   32.20
  -6  -4  -2  298.67   29.50
  -6   4   2  297.37   46.30
   6  -4  -2  254.77   26.10
  -6   4  -2  292.97   53.69
  -6   4  -2  275.07   37.10
  -6  -4   2  287.57   36.50
  -6  -4   2  281.27   45.40
  -6   4  -2  294.37   47.80
  -6  -4   2  288.97   30.40
  -7   4   2  592.94   39.10
  -7   4   2  647.74   55.19
  -7   4   2  632.34   65.49
  -7   4   2  593.24   73.59
   7   4  -2  589.84   53.59
  -7  -4  -2  601.64   47.60
  -7   4   2  628.54   39.50
  -7  -4  -2  619.44   45.80
  -7  -4  -2  587.74   55.49
   7  -4  -2  591.34   44.20
  -7  -4   2  573.94   67.09
  -7  -4   2  569.24   46.00
  -7   4  -2  629.74   40.00
  -7   4  -2  601.34   65.89
  -7   4  -2  611.84   57.29
  -7  -4   2  552.04   37.60
  -7   4  -2  548.05   72.49
  -7   4  -2  592.24   48.80
  -8   4   2  852.41   52.79
  -8   4   2  825.12   52.09
  -8  -4  -2  843.82   70.59
  -8   4   2  876.11   83.39
  -8  -4   2  815.12   50.39
  -8   4  -2  902.11   74.39
  -8   4  -2  879.31   53.39
   8  -4  -2  815.82   57.99
  -8   4  -2  836.02   83.79
  -9   4   2  137.49   42.70
  -9   4   2  132.09   21.10
  -9   4   2  119.99   18.70
  -9   4   2  160.18   21.80
  -9   4   2  171.08   23.30
  -9   4   2  128.29   21.10
  -9   4   2  132.89   21.00
  -9   4   2  158.78   22.00
  -9   4   2  122.89   19.30
  -9   4  -2  116.49   19.00
  -9   4  -2  117.79   20.40
  -9   4  -2  112.99   19.90
  -9   4  -2  150.88   21.10
  -9   4  -2  108.89   19.70
  -9   4  -2   67.29   32.20
  -9   4  -2  104.69   19.50
  -9   4  -2   82.79   28.30
  -9   4  -2  118.89   20.10
   9  -4  -2  137.69   26.00
 -10   4   2  752.42   50.19
 -10   4   2  681.13   49.20
 -10   4   2  695.73   46.30
 -10   4   2  718.73   49.30
 -10   4   2  664.33   78.39
 -10   4   2  700.33   47.30
 -10   4   2  732.53   49.90
 -10   4   2  720.83   47.90
 -10   4   2  702.13   47.60
  10  -4   2  656.93   56.69
 -10   4  -2  803.72   50.39
 -10   4  -2  758.32   50.39
 -10   4  -2  738.13   48.50
 -10   4  -2  737.43   70.09
 -10   4  -2  786.22   50.49
 -10   4  -2  615.14   78.79
 -10   4  -2  736.23   47.10
  10  -4  -2  714.93   57.39
 -10   4  -2  768.22   46.90
 -10   4  -2  789.52   52.29
 -11   4   2  246.98   27.40
 -11   4   2  173.28   24.70
 -11   4   2  190.88   24.80
 -11   4   2  219.08   26.40
 -11   4   2  208.18   24.80
 -11   4   2  215.68   26.70
 -11   4   2  179.08   21.90
 -11   4  -2  198.28   25.40
 -11   4  -2  190.88   25.30
 -11   4  -2  183.08   25.00
 -11   4  -2  206.58   27.00
 -11   4  -2  216.38   23.00
 -11   4  -2  213.28   24.70
 -11   4  -2  160.48   25.10
 -12   4   2  162.38   20.80
 -12   4   2  135.49   20.60
 -12   4   2  128.09   18.70
 -12   4   2  115.89   15.50
 -12   4   2  126.69   19.00
 -12   4   2  122.29   18.50
 -12   4  -2   77.39   17.10
 -12   4  -2   89.09   17.20
 -12   4  -2  102.99   18.30
 -12   4  -2   56.89   14.60
 -12   4  -2   61.89   13.30
 -12   4  -2   96.19   14.50
 -13   4   2  191.48   20.90
 -13   4   2  154.68   18.20
 -13   4   2  159.18   19.10
 -13   4  -2  157.88   18.80
 -13   4  -2  190.88   19.60
   0   5   2    7.50    9.00
   0   5  -2    1.80   11.30
   0   5  -2    7.30    7.20
   0   5   2    5.50    7.50
   1   5  -2 3941.51  198.28
  -1   5   2 4122.79  197.08
  -1   5   2 4621.24  196.98
   1   5  -2 4152.18  193.18
   1   5   2 4036.70  193.88
   1   5   2 4382.16  184.88
  -1   5  -2 4196.08  203.08
  -1   5  -2 4084.69  190.88
  -1  -5   2 4168.08  203.88
  -2   5   2  409.26   36.90
   2   5  -2  365.46   32.10
  -2   5   2  356.86   33.00
  -2   5  -2  309.87   36.10
   2   5   2  291.17   26.10
   2   5   2  274.87   18.90
  -2   5  -2  267.57   24.20
  -2  -5   2  311.37   37.30
  -3  -5  -2  486.75   32.50
   3   5  -2  476.95   36.60
  -3   5   2  425.96   40.40
  -3  -5  -2  463.25   32.00
   3  -5   2  457.15   26.50
  -3  -5  -2  434.36   27.60
  -3   5   2  457.25   43.80
   3   5   2  341.07   30.50
   3  -5  -2  354.26   27.30
  -3   5  -2  408.66   45.80
  -3  -5   2  352.76   29.80
  -3  -5   2  393.56   43.50
  -3  -5   2  389.76   31.70
  -3   5  -2  419.36   41.20
  -3   5  -2  361.66   33.60
  -3   5  -2  371.76   29.60
  -4   5   2 1094.79   81.59
  -4  -5  -2 1076.09   58.09
  -4  -5  -2 1070.29   63.89
  -4   5   2 1026.80   76.19
   4  -5   2 1000.30   55.59
  -4   5   2 1020.30   61.49
  -4  -5  -2 1112.59   62.99
  -4   5   2 1126.29   73.39
  -4  -5  -2 1091.99   69.59
   4   5  -2 1099.09   67.59
  -4  -5   2 1110.09   63.29
  -4  -5   2 1132.49   62.49
  -4   5  -2 1064.29   82.29
   4  -5  -2 1078.09   59.89
  -4   5  -2 1139.49   75.19
  -4   5  -2 1166.18   69.39
  -4  -5   2 1102.59   82.79
  -4  -5   2 1105.69   63.99
   4   5   2 1123.49   65.29
  -5  -5  -2 1518.25   89.69
  -5   5   2 1556.04   95.19
  -5  -5  -2 1461.85   74.89
  -5   5   2 1548.74  107.59
  -5  -5  -2 1467.25   80.39
  -5  -5  -2 1433.46   81.59
  -5   5   2 1477.35   99.99
   5   5  -2 1409.66   85.09
   5  -5   2 1422.66   72.39
   5   5   2 1333.27   81.29
  -5   5  -2 1407.06   94.89
   5  -5  -2 1384.16   77.09
  -5  -5   2 1411.56   79.99
  -5  -5   2 1449.55  103.89
  -5  -5   2 1400.46   80.19
  -5   5  -2 1293.97  102.59
  -5   5  -2 1428.46   86.59
  -6  -5  -2    5.10   14.30
  -6  -5  -2   10.90   11.20
  -6   5   2    3.50   16.90
  -6  -5  -2    1.10    7.00
   6   5  -2    1.10    8.50
  -6   5   2    4.30   19.70
   6  -5   2    4.70    6.00
  -6  -5  -2   -0.40    8.80
  -6   5  -2    6.90   17.40
  -6  -5   2   17.90   18.40
  -6  -5   2   12.30   11.80
  -6  -5   2   21.00   11.60
   6   5   2   14.40   10.00
   6  -5  -2   14.20    9.20
  -6   5  -2   24.00   19.70
  -6   5  -2   12.00   13.90
  -7  -5  -2 1734.03  101.09
  -7   5   2 1839.02  122.69
  -7  -5  -2 1806.72  109.69
  -7  -5  -2 1714.23   97.49
  -7   5   2 1748.63   89.29
  -7   5   2 1744.83   88.79
   7   5  -2 1624.94  106.29
  -7   5   2 1581.04  132.29
  -7  -5   2 2016.90  101.39
  -7  -5   2 1634.64   87.69
  -7   5  -2 1800.82  123.79
  -7  -5   2 1648.34  124.99
  -7   5  -2 1467.65  131.29
   7  -5  -2 1756.72   96.09
  -7   5  -2 1820.22  111.59
  -7   5  -2 1684.93   88.89
  -7   5  -2 1779.12   89.39
  -8   5   2  253.77   27.30
  -8   5   2  224.58   47.80
  -8   5   2  194.78   23.90
  -8   5   2  192.58   22.40
  -8   5   2  190.88   25.10
  -8   5   2  229.38   26.80
  -8   5   2  195.28   24.90
  -8   5   2  222.38   38.80
  -8  -5  -2  233.48   35.30
  -8   5  -2  228.68   27.50
  -8   5  -2  191.08   46.10
  -8   5  -2  187.78   23.70
  -8   5  -2  194.88   36.90
  -8   5  -2  196.08   22.70
  -8  -5   2  216.38   23.20
  -8   5  -2  195.38   23.50
  -8   5  -2  225.48   22.70
  -8   5  -2  216.18   26.70
  -8   5  -2  177.78   23.50
  -8   5  -2  231.08   27.00
  -8  -5   2  220.08   31.10
   8  -5  -2  192.48   29.60
  -9   5   2  256.27   29.30
  -9   5   2  236.48   52.89
  -9   5   2  206.88   25.70
   9  -5   2  247.38   32.90
  -9   5   2  207.28   27.40
  -9   5   2  254.37   30.00
  -9   5   2  204.08   26.60
  -9   5   2  232.88   26.90
  -9   5   2  223.28   27.10
  -9   5   2  216.78   27.40
  -9   5  -2  239.58   24.60
  -9   5  -2  260.07   30.60
  -9   5  -2  253.77   24.10
  -9   5  -2  243.68   30.00
   9  -5  -2  246.48   32.70
  -9   5  -2  265.87   29.60
  -9   5  -2  224.38   52.39
  -9   5  -2  256.77   46.40
  -9   5  -2  290.97   28.90
  -9   5  -2  272.17   29.60
 -10   5   2  428.86   34.50
  10  -5   2  437.86   44.60
 -10   5   2  365.46   64.79
 -10   5   2  448.76   37.30
 -10   5   2  392.26   33.50
 -10   5   2  442.96   34.30
 -10   5   2  401.56   35.00
 -10   5   2  432.76   36.70
 -10   5   2  407.56   36.00
 -10   5   2  389.56   34.20
 -10   5  -2  446.56   35.10
 -10   5  -2  415.96   36.60
 -10   5  -2  395.46   67.99
 -10   5  -2  465.95   36.70
  10  -5  -2  424.06   43.00
 -10   5  -2  460.85   33.70
 -10   5  -2  453.15   37.90
 -10   5  -2  456.65   37.50
 -10   5  -2  425.36   34.30
 -11   5   2  277.97   26.00
 -11   5   2  295.57   28.80
 -11   5   2  283.57   29.10
 -11   5   2  300.77   29.60
 -11   5   2  275.57   27.50
 -11   5   2  266.77   27.90
 -11   5   2  242.98   27.60
 -11   5   2  268.67   27.80
 -11   5  -2  290.37   29.80
 -11   5  -2  308.47   26.20
 -11   5  -2  338.77   28.00
 -11   5  -2  320.47   28.80
 -11   5  -2  319.47   30.40
 -11   5  -2  303.77   32.70
 -11   5  -2  281.07   30.10
 -12   5   2   27.30   11.10
 -12   5   2   42.30   12.60
 -12   5   2   27.80   11.30
 -12   5   2   43.10   12.10
 -12   5   2   39.10   10.80
 -12   5   2   30.80   12.10
 -12   5  -2   31.70   11.50
 -12   5  -2   41.20   13.60
 -12   5  -2   46.60   12.90
 -12   5  -2   32.70    9.80
 -12   5  -2   28.70    9.70
 -12   5  -2   32.10   12.50
 -13   5   2  631.54   45.70
   0   6  -2   69.09   14.30
   0   6   2   73.49   16.00
   0   6  -2   69.59   19.20
   0   6   2   97.09   15.80
  -1   6   2  211.88   25.20
   1   6  -2  195.38   21.80
  -1   6   2  190.08   24.50
   1   6  -2  154.68   25.30
  -2   6   2 4016.80  192.18
  -2  -6  -2 3975.20  180.08
  -2   6   2 3754.72  189.98
   2   6  -2 4013.50  184.98
   2  -6   2 3719.63  174.38
  -2  -6  -2 3937.51  179.58
  -2  -6  -2 3827.82  176.08
   2   6  -2 3708.53  188.48
  -2  -6   2 3651.13  177.78
  -2  -6   2 3804.32  178.88
  -2   6  -2 3956.50  184.18
  -2  -6   2 3941.81  179.88
  -2   6  -2 3945.51  197.08
   2   6   2 3945.81  184.88
  -3   6   2  810.92   57.39
  -3  -6  -2  801.22   46.80
   3  -6   2  793.82   44.80
  -3  -6  -2  842.42   51.39
  -3   6   2  779.72   61.59
  -3   6   2  866.81   65.49
   3   6  -2  882.11   55.69
  -3   6   2  789.32   46.90
  -3  -6  -2  707.73   54.49
  -3  -6  -2  824.12   51.19
   3   6  -2  783.82   56.49
   3  -6  -2  873.51   49.30
  -3  -6   2  820.72   50.19
  -3   6  -2  876.01   69.39
   3   6   2  847.72   54.59
  -3   6  -2  910.01   60.89
  -3  -6   2  835.02   51.19
  -3  -6   2  860.01   67.59
  -3   6  -2  836.32   54.49
  -3   6  -2  878.71   54.89
  -3  -6   2  844.62   50.99
   4  -6   2 2105.59  103.79
   4   6  -2 2319.17  119.09
  -4  -6  -2 2244.28  113.99
  -4   6   2 2189.18  130.49
  -4  -6  -2 2367.86  113.69
  -4  -6  -2 2210.58  118.59
  -4   6   2 2341.27  135.09
  -4   6   2 2224.58  122.59
   4   6  -2 2273.07  119.09
  -4  -6  -2 2207.68  107.09
  -4  -6   2 2178.48  111.89
  -4   6  -2 2205.18  117.09
  -4  -6   2 1981.70  110.99
  -4  -6   2 2095.19  132.99
   4  -6  -2 2089.99  108.39
  -4   6  -2 1988.00  133.39
  -4  -6   2 2090.49  111.99
   4   6   2 2125.39  115.39
  -4   6  -2 2295.77  125.09
  -5  -6  -2  560.34   44.70
  -5   6   2  581.24   54.99
  -5   6   2  465.15   53.99
  -5  -6  -2  580.64   39.30
  -5   6   2  586.84   65.29
  -5  -6  -2  636.44   51.79
   5   6  -2  598.64   49.50
  -5  -6  -2  594.44   44.40
   5  -6   2  554.04   36.20
   5   6  -2  601.14   49.30
  -5   6  -2  645.84   58.99
  -5  -6   2  618.24   45.40
  -5   6  -2  587.64   67.29
   5  -6  -2  592.44   41.80
   5   6   2  610.74   47.30
  -5  -6   2  592.24   62.89
  -5   6  -2  624.04   50.29
  -5  -6   2  609.24   44.40
  -5  -6   2  619.14   45.60
  -6   6   2  364.26   28.50
  -6   6   2  384.36   49.20
  -6   6   2  402.66   29.40
   6  -6   2  330.27   26.60
  -6  -6  -2  378.16   30.90
   6   6  -2  355.46   40.20
  -6  -6  -2  350.56   41.70
   6   6  -2  363.56   40.30
  -6  -6  -2  396.56   38.40
  -6  -6  -2  356.76   35.10
  -6   6   2  379.26   57.99
   6   6   2  351.66   36.50
  -6  -6   2  343.27   50.29
  -6  -6   2  356.96   34.10
   6  -6  -2  365.86   33.10
  -6   6  -2  321.17   40.30
  -6  -6   2  324.27   34.40
  -6   6  -2  335.27   48.20
  -6   6  -2  350.96   64.79
  -7   6   2  350.26   30.70
  -7   6   2  387.96   53.89
  -7  -6  -2  397.56   37.70
  -7  -6  -2  372.96   31.40
  -7  -6  -2  392.06   40.70
   7   6  -2  326.87   40.50
  -7   6   2  376.96   70.39
  -7   6   2  378.46   30.10
  -7  -6   2  384.06   37.50
  -7   6  -2  362.36   31.20
  -7  -6   2  397.26   29.50
  -7   6  -2  362.86   29.70
  -7   6  -2  378.96   54.79
  -7   6  -2  406.36   47.00
  -7  -6   2  379.16   30.10
  -7   6  -2  372.36   73.69
   7  -6  -2  372.06   36.00
  -8   6   2 1065.69   95.59
   8  -6   2 1148.99   71.79
  -8   6   2 1001.80   59.29
  -8   6   2 1078.99   62.09
  -8   6   2 1047.30   63.09
  -8   6   2  973.80   60.69
  -8   6   2  926.91   59.09
  -8   6   2 1040.30   59.09
  -8   6   2 1040.40   61.09
  -8  -6  -2  987.70   73.39
  -8   6   2 1088.09   63.49
  -8  -6  -2  990.20   68.99
  -8   6   2  998.80   59.79
   8  -6   2  905.61   59.19
  -8   6  -2 1135.69   63.89
  -8   6  -2 1035.00   58.59
  -8   6  -2 1068.89   62.29
  -8   6  -2 1045.80   60.89
  -8   6  -2 1005.10   60.29
  -8  -6   2 1098.59   70.59
  -8   6  -2 1064.69   64.29
  -8   6  -2 1055.69   82.59
   8  -6  -2 1032.20   69.89
  -8   6  -2 1053.09   62.89
  -8   6  -2 1083.69   97.79
  -8   6  -2 1086.29   60.39
  -9   6   2  256.47   29.40
   9  -6   2  251.97   37.00
  -9   6   2  237.08   24.50
   9  -6   2  214.18   26.40
  -9   6   2  253.87   55.49
  -9   6   2  225.58   29.60
  -9   6   2  215.98   26.20
  -9   6   2  225.08   26.70
  -9   6   2  210.58   25.50
  -9   6   2  238.48   29.60
  -9   6   2  246.28   29.80
  -9   6   2  263.57   30.50
  -9   6  -2  249.58   45.50
  -9   6  -2  224.18   54.39
  -9   6  -2  209.38   26.70
  -9   6  -2  222.48   25.60
  -9   6  -2  173.98   25.90
  -9   6  -2  213.68   26.40
  -9   6  -2  239.88   30.20
  -9   6  -2  246.68   39.30
   9  -6  -2  236.68   35.70
  -9   6  -2  242.78   29.00
  -9   6  -2  195.18   25.20
 -10   6   2 1086.79   60.39
 -10   6   2  871.71   90.69
 -10   6   2  986.30   61.79
 -10   6   2 1023.10   60.19
 -10   6   2 1114.49   64.49
 -10   6   2  986.60   60.59
  10  -6   2 1021.70   71.59
 -10   6   2 1086.29   63.59
 -10   6   2 1058.79   60.69
 -10   6   2 1045.10   59.89
 -10   6  -2  971.00   57.19
 -10   6  -2  927.51   58.99
 -10   6  -2 1015.70   59.89
  10  -6  -2  905.91   68.69
 -10   6  -2  790.02   90.19
 -10   6  -2  951.20   60.29
 -10   6  -2 1027.40   63.09
 -10   6  -2  990.10   63.09
 -10   6  -2  958.80   62.59
 -11   6   2  127.79   20.10
 -11   6   2  102.79   17.50
 -11   6   2  123.39   19.20
 -11   6   2  111.79   19.40
 -11   6   2  128.79   21.50
 -11   6   2  104.69   19.00
 -11   6   2  136.69   19.40
 -11   6   2  121.89   20.10
 -11   6  -2  144.79   18.80
 -11   6  -2  153.78   23.30
 -11   6  -2  155.18   23.80
 -11   6  -2  137.69   19.90
  11  -6  -2  147.19   21.40
 -11   6  -2  146.59   21.10
 -11   6  -2  145.39   22.00
 -11   6  -2  131.49   21.60
 -12   6   2   92.89   16.50
 -12   6   2  131.89   18.90
 -12   6   2  129.29   17.40
 -12   6   2   93.59   14.40
 -12   6   2  106.89   17.30
 -12   6   2  100.39   15.90
 -12   6  -2   93.39   16.90
 -12   6  -2   78.99   16.90
 -12   6  -2   76.59   13.00
 -12   6  -2   68.79   14.40
 -12   6  -2   65.79   15.20
 -12   6  -2   79.29   13.50
   0   7   2 1146.69   69.59
   0   7   2 1051.79   55.49
   0  -7  -2 1039.00   62.69
   0   7   2 1203.28   63.89
   0  -7   2 1144.59   60.59
   0  -7  -2 1087.89   58.69
   0   7  -2 1165.08   66.29
   0  -7   2 1055.09   58.19
   0   7  -2 1056.09   70.79
   1   7  -2 1680.23   87.09
  -1   7   2 1586.94   90.39
  -1  -7  -2 1746.53   81.59
  -1  -7  -2 1686.03   80.69
  -1   7   2 1810.32   90.09
   1   7  -2 1635.24   90.79
  -1   7   2 1527.95   75.49
   1  -7   2 1568.94   77.19
  -1  -7  -2 1720.23   78.59
  -1  -7   2 1398.56   77.89
   1  -7  -2 1482.15   78.59
   1   7   2 1494.05   87.29
  -1  -7   2 1366.66   78.29
  -1   7  -2 1412.66   92.99
  -1  -7   2 1427.86   79.29
  -1   7  -2 1448.46   84.39
   1  -7  -2 1361.36   79.69
  -2   7   2  480.15   42.70
  -2   7   2  422.46   40.70
  -2  -7  -2  436.16   32.40
   2   7  -2  413.06   38.40
   2  -7   2  435.06   27.40
  -2   7   2  419.46   28.00
   2   7  -2  469.65   36.50
  -2  -7  -2  432.36   31.90
  -2  -7  -2  347.57   36.70
   2  -7   2  420.76   27.60
  -2  -7  -2  451.05   29.50
   2   7   2  357.36   34.00
  -2   7  -2  338.97   42.70
  -2  -7   2  357.86   29.70
  -2  -7   2  343.47   30.70
   2  -7  -2  309.47   28.70
  -2  -7   2  320.37   29.40
  -2   7  -2  360.06   34.10
  -3   7   2  509.25   51.39
  -3   7   2  489.95   43.30
  -3   7   2  483.65   49.00
   3   7  -2  488.55   41.10
  -3  -7  -2  434.66   41.50
   3   7  -2  421.76   42.10
   3  -7   2  458.95   31.50
  -3  -7  -2  502.85   38.30
  -3  -7  -2  512.25   34.10
  -3  -7  -2  515.45   37.80
  -3   7   2  461.55   33.60
   3  -7   2  438.76   31.90
  -3  -7   2  484.65   37.00
  -3  -7   2  558.74   38.90
  -3   7  -2  550.94   41.40
  -3   7  -2  524.45   45.10
   3  -7  -2  544.15   36.40
  -3  -7   2  528.75   37.40
   3   7   2  559.84   42.50
  -3   7  -2  492.85   54.79
  -4   7   2  739.63   66.09
   4   7  -2  745.23   53.79
  -4  -7  -2  766.72   55.39
  -4   7   2  737.93   57.29
   4  -7   2  742.93   41.70
  -4   7   2  712.53   65.99
   4  -7   2  769.02   44.30
  -4  -7  -2  793.12   51.69
  -4  -7  -2  775.02   50.29
  -4  -7  -2  751.02   44.20
   4   7  -2  757.62   56.49
  -4   7  -2  557.14   48.20
  -4  -7   2  635.24   46.80
  -4  -7   2  544.25   46.10
  -4  -7   2  587.84   47.10
  -4   7  -2  609.14   55.49
   4  -7  -2  579.34   44.10
  -4   7  -2  558.34   64.39
   4   7   2  580.34   49.00
  -5   7   2  746.53   76.19
  -5   7   2  764.22   65.39
   5   7  -2  783.22   60.19
  -5  -7  -2  728.73   53.69
  -5  -7  -2  736.43   55.69
   5   7  -2  748.83   60.19
  -5  -7  -2  750.22   48.80
   5  -7   2  710.43   45.50
   5  -7  -2  853.71   53.59
   5   7   2  843.02   60.29
  -5   7  -2  774.22   67.39
  -5  -7   2  798.82   55.49
  -5  -7   2  773.82   56.69
  -5   7  -2  769.12   80.39
  -5  -7   2  848.82   55.39
  -5   7  -2  801.52   60.19
   6   7  -2  604.54   54.49
  -6  -7  -2  664.43   43.50
  -6   7   2  576.24   37.80
   6  -7   2  593.84   39.90
  -6   7   2  681.13   64.69
   6  -7   2  615.54   39.60
  -6   7   2  687.03   42.20
   6  -7   2  684.53   46.30
  -6  -7  -2  682.13   50.39
  -6   7   2  600.34   74.09
  -6  -7  -2  652.53   38.80
  -6  -7  -2  636.94   51.79
  -6   7  -2  509.75   71.99
  -6  -7   2  527.75   38.90
   6  -7  -2  567.74   45.00
  -6   7  -2  575.84   53.79
  -6  -7   2  573.84   48.90
   6   7   2  535.15   49.90
  -6   7  -2  514.95   37.10
  -6  -7   2  544.45   37.40
  -6   7  -2  523.75   40.10
  -6  -7   2  551.64   46.50
  -6   7  -2  556.84   61.79
  -7  -7  -2 1265.27   83.69
  -7  -7  -2 1241.88   78.99
  -7   7   2 1258.97   68.09
  -7   7   2 1318.67   70.89
  -7  -7  -2 1277.27   67.49
   7  -7   2 1308.87   77.19
   7  -7   2 1213.08   68.79
  -7   7   2 1226.98   98.59
  -7  -7   2 1179.98   66.89
  -7  -7   2 1098.99   78.69
  -7   7  -2 1178.48   67.09
  -7  -7   2 1175.18   76.79
  -7  -7   2 1258.57   73.79
  -7   7  -2 1165.28   86.49
  -7   7  -2 1129.19   98.49
   7  -7  -2 1201.58   77.39
  -7   7  -2 1177.28   69.89
   8  -7   2  455.75   43.10
  -8   7   2  463.75   63.69
  -8   7   2  435.66   37.20
  -8   7   2  449.46   36.00
  -8   7   2  449.36   36.20
  -8   7   2  470.35   35.10
  -8   7   2  468.85   34.80
  -8   7   2  408.86   33.00
  -8   7   2  443.06   37.70
  -8  -7  -2  471.45   44.60
  -8  -7  -2  409.36   47.60
  -8   7   2  428.56   35.20
   8  -7   2  444.16   35.90
  -8   7   2  470.85   38.00
  -8   7  -2  447.26   37.30
  -8  -7   2  466.75   36.40
  -8  -7   2  489.85   33.70
  -8   7  -2  488.95   37.10
  -8   7  -2  498.35   39.50
   8  -7  -2  510.05   45.90
  -8   7  -2  462.05   34.80
  -8  -7   2  491.75   35.30
  -8   7  -2  514.05   34.50
  -8   7  -2  475.45   53.79
  -8   7  -2  488.85   67.49
  -8   7  -2  503.25   41.50
  -8   7  -2  456.55   35.50
  -8   7  -2  478.85   38.50
  -8   7  -2  497.65   37.40
  -8  -7   2  472.55   42.90
   9  -7   2  178.28   24.20
  -9   7   2  212.18   27.10
  -9   7   2  195.18   24.30
  -9   7   2  169.78   23.10
  -9   7   2  208.88   25.30
   9  -7   2  199.38   31.50
  -9   7   2  228.08   27.50
  -9   7   2  207.38   26.50
  -9   7   2  226.48   29.00
  -9   7   2  198.88   48.00
  -9   7   2  211.28   26.20
  -9   7   2  213.48   28.60
  -9   7  -2  144.69   23.90
  -9   7  -2  166.68   22.00
  -9   7  -2  206.38   51.09
  -9   7  -2  190.08   26.20
   9  -7  -2  175.48   31.50
  -9   7  -2  185.28   23.60
  -9   7  -2  152.28   22.30
  -9   7  -2  174.08   25.70
  -9   7  -2  165.18   26.20
 -10   7   2  239.88   28.40
 -10   7   2  186.38   47.10
 -10   7   2  186.08   26.00
 -10   7   2  236.28   26.70
 -10   7   2  231.48   26.50
 -10   7   2  233.18   27.60
 -10   7   2  200.78   25.30
 -10   7   2  219.78   25.50
 -10   7   2  226.28   29.60
 -10   7   2  223.18   23.70
  10  -7   2  214.28   33.50
  10  -7  -2  173.68   31.80
 -10   7  -2  195.58   25.50
 -10   7  -2  159.28   45.50
 -10   7  -2  162.38   26.20
 -10   7  -2  206.18   23.70
 -10   7  -2  185.18   26.40
 -10   7  -2  213.98   28.50
 -10   7  -2  186.48   23.50
 -10   7  -2  183.38   26.40
 -11   7   2  378.26   29.80
 -11   7   2  376.36   33.50
 -11   7   2  412.36   30.80
 -11   7   2  383.16   30.50
 -11   7   2  398.56   31.60
 -11   7   2  365.66   31.90
 -11   7   2  363.86   31.60
 -11   7  -2  425.36   29.70
 -11   7  -2  414.46   35.50
 -11   7  -2  387.46   31.00
 -11   7  -2  399.56   35.00
 -11   7  -2  393.76   31.40
 -11   7  -2  349.17   32.60
 -11   7  -2  388.06   33.30
  11  -7  -2  340.77   30.80
 -12   7   2  274.87   21.80
 -12   7   2  279.87   23.20
 -12   7   2  230.38   22.60
 -12   7   2  269.57   24.80
 -12   7   2  254.67   24.00
 -12   7  -2  251.57   21.20
 -12   7  -2  258.57   25.10
 -12   7  -2  230.18   23.30
 -12   7  -2  236.88   22.30
 -12   7  -2  274.77   21.40
 -12   7  -2  260.97   26.00
   0   8  -2 1466.95   84.89
   0  -8  -2 1388.06   80.59
   0   8   2 1549.45   90.29
   0  -8  -2 1539.35   77.89
   0  -8   2 1405.26   76.09
   0  -8  -2 1524.65   77.89
   0  -8   2 1505.65   78.79
   0   8  -2 1544.05   92.89
   0   8   2 1466.45   73.69
   0  -8   2 1458.15   76.69
   1  -8   2  741.63   44.80
   1   8  -2  850.81   55.39
  -1  -8  -2  751.52   45.30
  -1   8   2  709.03   42.90
   1  -8   2  625.84   42.10
  -1  -8  -2  768.32   48.20
   1   8  -2  759.22   57.19
  -1  -8  -2  768.32   48.20
  -1  -8  -2  738.83   52.39
   1  -8   2  791.52   46.90
  -1   8   2  770.32   58.29
  -1   8   2  800.42   55.89
  -1  -8   2  853.61   50.09
  -1  -8   2  832.62   47.80
  -1  -8   2  778.32   47.30
   1   8   2  775.12   42.80
  -1   8  -2  778.92   62.89
   1  -8  -2  764.52   49.80
   1  -8  -2  788.02   45.70
   1   8   2  778.22   56.49
  -1   8  -2  802.92   54.79
   2  -8   2 1611.44   82.09
   2  -8   2 1646.64   82.19
  -2  -8  -2 1372.06   91.09
   2  -8   2 1608.34   82.29
  -2  -8  -2 1659.23   87.89
  -2   8   2 1584.44   82.09
  -2  -8  -2 1658.33   87.49
   2   8  -2 1561.14   94.79
  -2   8   2 1639.84  101.29
   2   8  -2 1686.93   94.49
  -2   8   2 1721.13  101.39
   2   8   2 1721.03   96.49
   2  -8  -2 1621.94   87.09
  -2   8  -2 1575.04  105.59
  -2  -8   2 1570.94   86.49
  -2   8  -2 1725.03   97.49
  -2  -8   2 1569.74   85.29
   2  -8  -2 1570.54   81.09
  -2  -8   2 1762.52   89.09
  -3  -8  -2 2508.55  120.69
  -3  -8  -2 2422.86  132.09
  -3  -8  -2 2500.75  126.49
  -3  -8  -2 2604.14  126.99
   3  -8   2 2456.45  119.09
  -3   8   2 2402.06  120.79
  -3   8   2 2424.06  145.09
   3   8  -2 2605.54  133.59
  -3   8   2 2509.25  144.69
   3  -8   2 2562.04  119.09
   3   8  -2 2357.36  132.99
   3   8   2 2461.15  132.69
  -3  -8   2 2530.05  127.19
  -3   8  -2 2453.75  150.38
   3  -8  -2 2285.77  122.49
  -3  -8   2 2402.86  123.59
  -3  -8   2 2302.17  125.19
  -3   8  -2 2471.65  132.79
  -4  -8  -2 1291.27   71.29
  -4   8   2 1187.78   83.19
   4  -8   2 1193.48   70.29
  -4   8   2 1159.78   93.79
   4   8  -2 1108.39   82.19
  -4  -8  -2 1229.58   76.29
  -4  -8  -2 1147.99   76.09
   4   8  -2 1189.98   81.79
  -4   8   2 1160.88   95.69
   4  -8   2 1198.88   67.99
  -4  -8   2 1550.64   81.99
  -4   8  -2 1458.75   89.89
   4  -8  -2 1465.05   76.29
  -4  -8   2 1480.75   77.89
  -4   8  -2 1425.46  106.19
   4   8   2 1415.96   84.89
  -4  -8   2 1329.07   79.29
  -5  -8  -2 1072.59   70.49
   5   8  -2 1118.89   78.59
  -5   8   2 1080.99   62.39
  -5  -8  -2 1085.89   59.29
   5  -8   2 1071.79   65.09
   5  -8   2 1029.20   60.79
   5  -8   2 1007.30   76.89
  -5  -8  -2 1007.00   71.29
  -5   8   2 1001.10   93.29
  -5   8   2 1088.49   81.69
  -5  -8  -2 1101.09   64.69
  -5  -8   2 1151.78   60.19
  -5   8  -2 1124.79   84.39
  -5  -8   2 1124.79   72.89
  -5   8  -2 1064.99   99.79
   5   8   2 1134.19   76.99
  -5   8  -2 1119.19   76.19
  -5  -8   2 1192.28   70.79
  -5  -8   2 1090.79   74.29
   5  -8  -2 1089.99   67.89
  -6  -8  -2  609.34   39.20
   6  -8   2  604.14   46.40
  -6  -8  -2  630.44   51.29
  -6   8   2  579.14   61.99
  -6  -8  -2  620.64   53.39
   6   8  -2  536.05   54.79
   6  -8   2  563.34   40.90
  -6   8   2  602.84   39.00
  -6  -8  -2  608.64   43.90
   6  -8   2  603.24   45.00
  -6   8   2  546.95   75.59
  -6   8   2  642.44   43.60
  -6   8  -2  512.85   75.59
  -6  -8   2  676.63   50.49
   6  -8  -2  650.53   49.70
  -6  -8   2  626.24   52.79
  -6   8  -2  582.24   38.70
  -6   8  -2  652.03   44.00
  -6   8  -2  594.94   64.39
  -6  -8   2  609.24   39.80
  -6  -8   2  656.03   43.50
  -6  -8   2  615.54   68.69
  -6   8  -2  611.44   56.29
   6   8   2  611.14   55.29
  -7  -8  -2  220.28   23.10
  -7   8   2  222.98   23.40
  -7  -8  -2  232.98   35.30
  -7   8   2  227.78   27.70
  -7   8   2  254.07   30.00
  -7  -8  -2  217.28   38.20
  -7   8   2  245.88   26.30
   7  -8   2  244.68   25.70
   7  -8   2  257.97   31.10
  -7   8   2  223.08   26.20
  -7   8   2  213.38   28.10
  -7   8   2  215.98   46.90
  -7   8   2  363.06   37.90
  -7  -8  -2  227.38   26.70
  -7   8   2  232.28   29.80
  -7  -8  -2  207.18   34.10
  -7   8  -2  213.48   27.20
  -7   8  -2  261.87   45.60
  -7   8  -2  289.17   25.80
  -7  -8   2  233.98   32.50
  -7  -8   2  238.58   37.60
  -7  -8   2  247.38   24.40
   7  -8  -2  257.67   32.80
  -7  -8   2  275.77   25.70
  -7  -8   2  264.67   33.30
  -7   8  -2  318.47   57.29
  -7   8  -2  255.87   31.60
  -7   8  -2  260.77   24.30
  -7   8  -2  252.07   22.80
  -7  -8   2  323.87   50.29
  -8  -8  -2  537.45   35.50
  -8   8   2  529.35   37.00
   8  -8   2  510.95   45.60
  -8   8   2  485.05   64.89
  -8  -8  -2  527.45   37.70
  -8  -8  -2  530.75   39.60
  -8  -8  -2  489.85   47.30
  -8  -8  -2  488.85   52.89
  -8   8   2  499.05   37.90
  -8  -8  -2  509.35   34.30
  -8   8   2  545.65   37.70
  -8   8   2  509.95   40.70
  -8   8   2  528.75   36.70
  -8   8   2  529.25   38.90
  -8   8   2  516.45   39.40
  -8   8   2  536.55   41.50
   8  -8   2  498.15   38.90
  -8   8   2  473.75   38.70
  -8   8  -2  547.75   39.20
  -8   8  -2  456.45   34.20
  -8   8  -2  495.95   38.10
  -8   8  -2  464.05   35.40
  -8   8  -2  477.65   36.00
   8  -8  -2  527.15   47.80
  -8  -8   2  518.75   35.40
  -8  -8   2  511.55   35.70
  -8  -8   2  490.85   44.60
  -8   8  -2  497.55   38.10
  -8  -8   2  502.05   37.00
  -8   8  -2  491.15   67.39
  -8   8  -2  471.75   41.60
  -8  -8   2  528.25   39.50
  -8   8  -2  532.65   41.30
  -9   8   2  614.74   47.10
   9  -8   2  579.24   43.50
  -9   8   2  653.33   43.20
  -9   8   2  643.64   43.30
  -9   8   2  603.34   44.30
  -9   8   2  605.94   73.19
  -9   8   2  683.23   43.60
  -9   8   2  590.74   43.70
   9  -8   2  628.74   52.99
  -9   8   2  557.44   45.10
  -9   8   2  622.74   44.90
  -9   8   2  654.53   44.90
  -9   8  -2  620.54   43.30
  -9   8  -2  567.34   43.10
  -9   8  -2  648.24   42.80
  -9   8  -2  579.44   73.69
   9  -8  -2  583.84   53.19
  -9   8  -2  622.34   40.70
  -9  -8   2  712.53   42.70
  -9   8  -2  632.94   47.70
  -9   8  -2  618.34   48.50
  -9   8  -2  578.74   44.10
 -10   8   2  359.36   31.10
 -10   8   2  335.27   29.80
 -10   8   2  336.57   32.10
 -10   8   2  363.86   30.30
 -10   8   2  361.46   31.50
 -10   8   2  340.97   29.30
 -10   8   2  312.07   28.00
 -10   8   2  364.66   33.70
 -10   8   2  332.57   29.40
  10  -8   2  436.66   64.89
 -10   8  -2  264.07   27.90
 -10   8  -2  287.67   25.90
 -10   8  -2  303.87   35.70
 -10   8  -2  338.87   31.40
 -10   8  -2  340.77   34.30
  10  -8  -2  308.47   30.60
 -10   8  -2  282.87   27.80
 -10   8  -2  288.17   30.50
 -11   8   2  336.77   31.10
 -11   8   2  305.67   27.70
 -11   8   2  383.16   31.80
 -11   8   2  337.97   28.50
 -11   8   2  379.26   28.80
 -11   8   2  353.66   28.30
 -11   8   2  372.06   30.40
 -11   8  -2  361.96   31.60
 -11   8  -2  358.66   33.30
 -11   8  -2  362.66   33.70
 -11   8  -2  378.56   29.50
  11  -8  -2  357.56   27.10
 -11   8  -2  370.56   27.00
  11  -8  -2  383.86   30.90
 -11   8  -2  355.16   31.30
 -11   8  -2  320.77   28.50
 -12   8   2  146.79   17.00
 -12   8   2  153.28   16.50
 -12   8   2  133.09   16.60
  12  -8   2  114.59   14.00
 -12   8   2  163.28   20.10
 -12   8   2  154.78   19.20
 -12   8  -2  181.38   16.30
 -12   8  -2  135.29   19.10
 -12   8  -2  150.18   17.20
 -12   8  -2  161.98   19.10
 -12   8  -2  142.09   18.50
 -12   8  -2  135.79   15.30
   0  -9  -2 3251.37  162.78
   0   9   2 3434.16  175.28
   0  -9  -2 3433.46  159.28
   0   9   2 3170.18  154.18
   0  -9   2 3131.09  156.68
   0  -9  -2 3428.46  159.78
   0  -9   2 3431.96  160.78
   0   9  -2 3455.65  178.98
   0  -9   2 3212.68  158.18
   0   9  -2 3413.66  170.08
  -1  -9  -2  283.07   27.80
  -1   9   2  271.67   35.80
   1   9  -2  273.77   35.00
  -1   9   2  262.47   23.30
   1   9  -2  260.37   31.20
   1  -9   2  226.88   22.70
  -1  -9  -2  291.07   32.10
   1  -9   2  284.47   25.30
   1  -9   2  273.17   26.20
  -1  -9  -2  302.07   28.90
  -1  -9  -2  314.07   26.40
   1  -9  -2  322.47   30.50
  -1   9  -2  337.57   35.50
  -1  -9   2  325.77   30.20
  -1  -9   2  326.57   27.80
  -1  -9   2  344.57   29.50
   1   9   2  315.97   23.80
  -1   9  -2  336.57   42.60
   1  -9  -2  338.77   27.20
  -1   9  -2  294.67   21.40
   1   9   2  343.17   36.50
   2  -9   2  844.02   52.89
  -2  -9  -2  865.41   63.29
   2   9  -2  895.11   64.09
   2  -9   2  878.01   52.69
  -2   9   2  817.72   52.39
   2  -9   2  860.41   53.89
  -2   9   2  921.41   70.49
  -2  -9  -2  937.71   54.79
   2   9  -2  908.91   66.39
  -2  -9  -2  943.81   59.29
  -2   9   2  865.21   70.89
  -2  -9  -2  909.81   58.29
  -2   9  -2  991.60   79.09
   2  -9  -2  969.20   54.09
  -2  -9   2  991.20   59.69
   2  -9  -2  968.10   59.19
  -2   9  -2  954.90   68.69
  -2  -9   2  958.60   56.29
   2   9   2  985.60   68.39
  -2  -9   2  984.00   60.49
  -3  -9  -2  902.31   60.89
   3   9  -2  876.91   65.39
   3   9  -2  858.31   89.79
  -3   9   2  938.91   77.09
  -3   9   2  855.41   55.49
   3  -9   2  876.11   53.29
   3  -9   2  870.21   53.99
  -3  -9  -2  868.11   59.39
  -3   9   2  857.41   77.59
   3  -9  -2  982.40   59.89
   3  -9  -2  983.40   58.49
  -3  -9   2  937.31   58.09
   3   9   2  998.60   68.89
  -3  -9   2  987.70   62.99
  -3   9  -2  845.32   80.09
  -3  -9   2  908.91   60.99
  -4  -9  -2  278.17   32.20
   4   9  -2  278.87   34.90
  -4   9   2  291.97   45.80
  -4   9   2  262.17   46.70
  -4  -9  -2  264.37   32.70
   4  -9   2  266.67   24.70
  -4  -9  -2  284.67   27.30
   4  -9   2  275.27   26.60
  -4  -9   2  228.48   34.70
   4   9   2  231.58   32.30
  -4  -9   2  231.48   27.30
  -4   9  -2  214.18   48.80
  -4   9  -2  241.48   41.10
   4  -9  -2  209.68   27.50
  -4  -9   2  262.37   32.50
  -5  -9  -2  557.14   49.99
   5  -9   2  498.35   37.80
   5  -9   2  550.64   42.10
  -5  -9  -2  575.84   42.10
   5  -9   2  521.35   38.30
  -5   9   2  529.15   57.09
  -5  -9  -2  569.94   48.10
   5   9  -2  525.55   52.79
  -5   9   2  496.15   66.89
  -5  -9  -2  536.95   36.00
  -5   9   2  533.25   39.80
  -5  -9   2  570.24   45.30
   5  -9  -2  569.24   46.10
  -5  -9   2  591.24   50.49
   5   9   2  560.24   52.59
  -5  -9   2  539.65   51.69
  -5  -9   2  545.15   40.30
  -5  -9   2  598.24   37.40
  -5   9  -2  517.75   72.69
  -5   9  -2  530.65   57.89
   6  -9   2 1396.66   79.39
  -6  -9  -2 1275.77   86.79
  -6   9   2 1254.87   73.59
  -6  -9  -2 1312.77   84.29
  -6   9   2 1266.17   68.49
  -6  -9  -2 1311.37   70.29
   6  -9   2 1268.27   71.89
  -6   9   2 1230.48   96.79
  -6  -9   2 1261.67   79.09
  -6  -9   2 1276.37   70.09
   6   9   2 1275.27  107.39
  -6  -9   2 1135.89   86.89
  -6  -9   2 1266.77   73.09
  -6   9  -2 1278.77   99.49
  -6  -9   2 1212.18   84.49
  -6   9  -2 1224.68   68.29
   6  -9  -2 1351.46   82.29
  -7  -9  -2  160.48   34.10
   7  -9   2  178.58   25.40
  -7  -9  -2  198.38   27.80
  -7  -9  -2  190.58   22.20
  -7   9   2  220.78   28.90
  -7   9   2  190.88   22.90
  -7   9   2  201.78   24.30
  -7   9   2  189.38   23.50
  -7   9   2  190.48   24.00
  -7  -9  -2  177.48   32.40
   7  -9   2  161.88   22.00
  -7   9   2  224.08   24.90
  -7  -9  -2  165.18   19.90
  -7   9   2  177.28   25.50
  -7  -9  -2  209.58   21.80
  -7  -9  -2  225.78   25.20
  -7  -9  -2  216.38   21.10
  -7   9   2  194.28   44.50
  -7   9   2  200.68   26.80
  -7  -9  -2  187.58   20.00
  -7   9   2  236.08   29.20
   7  -9   2  228.48   33.40
  -7  -9   2  257.27   40.40
  -7  -9   2  222.18   21.40
  -7   9  -2  229.48   22.00
  -7   9  -2  225.48   25.90
  -7  -9   2  216.58   31.60
  -7   9  -2  223.18   30.00
  -7   9  -2  237.98   29.90
  -7   9  -2  237.78   23.40
  -7  -9   2  249.38   22.80
  -7   9  -2  196.68   28.50
  -7   9  -2  201.28   25.50
  -7  -9   2  253.37   29.50
   7  -9  -2  258.97   33.40
  -7   9  -2  207.78   46.80
  -7  -9   2  259.87   24.20
  -7   9  -2  225.48   24.10
  -7  -9   2  215.68   21.40
  -7   9  -2  263.67   24.60
  -8  -9  -2  700.83   59.59
  -8  -9  -2  685.73   66.49
  -8   9   2  806.62   50.89
  -8   9   2  752.22   48.60
  -8  -9  -2  763.22   46.80
  -8  -9  -2  813.12   47.00
   8  -9   2  830.02   61.09
  -8   9   2  817.32   52.99
  -8   9   2  705.13   77.89
  -8   9   2  821.12   54.69
   8  -9   2  791.92   51.99
  -8   9   2  784.12   50.19
  -8   9   2  782.72   48.20
  -8  -9  -2  797.82   50.19
  -8  -9  -2  787.62   47.90
  -8   9   2  858.51   55.99
  -8   9   2  760.52   48.20
  -8   9   2  768.92   52.39
  -8  -9   2  740.13   47.20
  -8  -9   2  774.72   49.60
  -8   9  -2  782.72   49.10
  -8  -9   2  772.72   47.40
  -8   9  -2  694.43   78.49
  -8  -9   2  818.02   59.79
  -8  -9   2  818.02   52.29
  -8   9  -2  680.73   54.49
  -8   9  -2  759.32   50.29
  -8   9  -2  767.42   48.10
  -8   9  -2  816.32   47.60
   8  -9  -2  795.22   52.59
  -8   9  -2  797.82   55.19
   8  -9  -2  782.52   62.89
  -8   9  -2  753.92   50.19
  -8   9  -2  766.92   50.19
  -8  -9   2  755.32   56.89
  -9   9   2  357.96   35.00
  -9   9   2  400.26   34.30
  -9   9   2  374.46   32.60
   9  -9   2  285.17   30.20
   9  -9   2  347.67   39.60
  -9   9   2  379.96   30.40
  -9   9   2  305.07   56.29
  -9   9   2  347.97   34.30
  -9  -9  -2  361.46   27.80
  -9   9   2  342.07   32.10
  -9   9   2  385.56   31.00
  -9   9   2  374.76   32.00
  -9   9   2  354.36   30.30
   9  -9  -2  352.06   41.40
  -9  -9   2  355.56   28.30
  -9   9  -2  339.67   28.20
  -9  -9   2  360.36   30.10
  -9   9  -2  324.37   60.59
  -9   9  -2  323.97   31.70
  -9   9  -2  335.57   32.00
   9  -9  -2  394.96   34.10
  -9   9  -2  385.36   32.10
  -9   9  -2  411.66   38.50
  -9  -9   2  384.56   47.80
  -9  -9   2  365.96   28.80
  -9   9  -2  367.76   36.10
 -10   9   2   33.10   12.00
 -10   9   2   34.30   14.00
  10  -9   2   23.60   11.00
 -10   9   2   20.10   10.00
 -10   9   2   25.70   10.70
 -10   9   2   35.80   12.10
 -10   9   2   20.80   10.40
 -10   9   2   27.80   12.80
 -10   9   2   22.70   10.90
 -10   9  -2   24.10   10.60
 -10   9  -2   32.60   13.70
 -10   9  -2   28.40    9.60
 -10   9  -2   23.00   12.30
 -10   9  -2   25.20   14.60
 -10   9  -2   17.40   13.10
  10  -9  -2   34.40   12.60
 -10   9  -2   29.00   10.90
 -11   9   2  302.17   26.30
 -11   9   2  298.57   28.50
 -11   9   2  320.27   25.80
 -11   9   2  350.76   26.60
 -11   9   2  335.07   30.40
 -11   9   2  287.37   26.60
 -11   9  -2  387.96   33.70
  11  -9  -2  356.86   25.20
 -11   9  -2  344.37   29.80
 -11   9  -2  336.57   27.00
 -11   9  -2  338.87   31.60
  11  -9  -2  361.96   28.60
 -11   9  -2  316.67   29.10
 -11   9  -2  356.46   27.40
 -11   9  -2  376.86   25.50
 -12   9   2  388.56   25.00
 -12   9   2  414.96   24.70
 -12   9   2  402.86   27.90
 -12   9   2  364.56   27.70
 -12   9  -2  334.37   25.40
 -12   9  -2  342.07   23.00
 -12   9  -2  335.87   26.70
 -12   9  -2  339.97   28.00
   0 -10   2 1347.37   75.89
   0  10  -2 1408.26   95.39
   0  10   2 1394.46   93.49
   0  10   2 1369.56   73.69
   0 -10   2 1372.66   79.59
   0 -10  -2 1435.66   82.19
   0 -10  -2 1493.45   79.89
   0 -10  -2 1371.76   77.59
   0 -10   2 1396.06   78.39
   0  10  -2 1431.76   90.49
   1 -10   2  787.22   51.39
   1  10  -2  822.12   61.49
   1  10  -2  768.12   63.59
  -1 -10  -2  753.92   52.39
  -1  10   2  762.12   47.40
  -1 -10  -2  786.62   52.69
  -1 -10  -2  848.12   57.69
   1 -10   2  762.52   50.19
  -1  10   2  787.72   66.69
  -1  10  -2  752.82   44.80
  -1 -10   2  826.02   54.89
  -1 -10   2  794.92   50.29
  -1  10  -2  765.82   68.49
   1 -10  -2  817.32   54.49
   1 -10  -2  791.12   50.29
  -1 -10   2  756.02   52.49
   1  10   2  776.82   63.79
   1  10   2  810.62   47.40
  -1  10  -2  788.52   62.59
  -2 -10  -2  738.93   51.99
   2 -10   2  694.33   46.50
  -2 -10  -2  724.33   52.19
  -2 -10  -2  765.32   47.40
  -2  10   2  692.13   46.10
  -2  10   2  681.83   64.59
   2  10  -2  733.03   58.19
   2 -10  -2  718.83   51.49
   2  10   2  683.73   43.00
  -2 -10   2  716.73   52.19
  -2 -10   2  680.23   47.70
   2 -10  -2  705.63   46.40
  -2  10  -2  694.03   69.49
   2  10   2  694.63   59.99
  -2 -10   2  748.13   53.59
   3 -10   2 2962.30  143.99
  -3 -10  -2 2974.50  151.88
  -3  10   2 2813.72  170.28
  -3  10   2 2922.11  178.78
  -3 -10  -2 2819.12  150.98
   3  10  -2 2876.51  159.78
  -3  10   2 2987.40  146.89
   3 -10   2 2912.61  142.99
  -3 -10  -2 3032.10  145.29
  -3 -10   2 2864.31  152.48
   3 -10  -2 2976.00  150.48
   3  10   2 3000.00  163.98
  -3 -10   2 2831.82  146.09
  -3 -10   2 3166.18  154.98
   3 -10  -2 2994.80  147.89
  -3  10  -2 2825.42  178.98
   4 -10   2  113.89   18.90
  -4 -10  -2   93.49   14.90
  -4 -10  -2  130.49   24.50
   4 -10   2  133.39   20.50
  -4 -10  -2  156.88   23.80
  -4  10   2   95.79   18.40
   4 -10   2  130.49   22.10
  -4  10   2  114.49   35.80
   4  10  -2  120.19   28.40
  -4 -10  -2   99.39   24.50
  -4 -10   2   96.69   20.20
   4 -10  -2   80.99   20.80
   4  10   2  105.29   27.80
  -4 -10   2   87.09   15.40
  -4 -10   2   94.99   18.80
  -4 -10   2   97.29   24.10
  -4 -10   2  113.49   26.10
  -4  10  -2  110.59   38.80
   4 -10  -2   76.69   15.40
  -5 -10  -2  947.81   62.69
   5 -10   2  946.21   59.29
  -5  10   2  919.31   95.79
  -5 -10  -2  978.70   56.89
  -5 -10  -2  975.10   72.69
  -5  10   2  962.30   62.09
  -5 -10  -2 1017.30   70.79
   5 -10   2 1010.20   64.99
   5 -10   2  960.50   60.29
   5  10  -2  950.30   82.79
  -5 -10   2  976.00   76.19
  -5  10  -2  816.72   96.09
  -5 -10   2 1091.09   67.99
   5  10   2  995.00   78.99
   5 -10  -2 1110.29   70.59
  -5 -10   2 1061.79   62.69
   5 -10  -2 1021.00   59.69
  -5 -10   2 1062.49   73.99
  -5 -10   2 1079.19   58.49
  -6 -10  -2 1081.99   57.99
   6 -10   2 1007.00   61.99
  -6 -10  -2 1043.40   74.19
  -6 -10  -2  975.80   57.19
  -6 -10  -2 1097.39   60.89
  -6 -10  -2 1047.00   58.39
   6 -10   2  977.80   60.89
  -6 -10  -2 1039.60   57.99
  -6  10   2 1054.89   65.49
  -6 -10  -2  872.61   73.69
  -6  10   2 1018.30   63.79
  -6 -10  -2 1048.70   66.19
   6 -10   2 1065.39   68.99
  -6 -10  -2 1049.30   60.19
  -6  10   2  926.31   55.79
  -6  10   2  997.50   62.39
  -6  10   2  931.31   59.89
  -6  10  -2  984.60   64.59
  -6 -10   2  902.21   77.79
  -6  10  -2 1004.60   65.39
   6 -10  -2 1015.10   61.79
   6 -10  -2 1117.39   73.39
  -6 -10   2 1049.30   58.29
  -6 -10   2 1118.39   70.19
  -6  10  -2  984.30   58.39
  -6 -10   2  998.00   56.89
  -6  10  -2  970.00   85.89
  -6  10  -2 1020.40   57.99
  -6 -10   2  977.00   74.99
  -6 -10   2 1045.10   60.29
  -6  10  -2 1077.09   68.59
  -6  10  -2  942.71   57.69
  -6 -10   2 1028.70   59.89
  -6 -10   2 1048.70   58.19
  -7 -10  -2  118.19   17.90
  -7 -10  -2  104.89   30.20
  -7  10   2  130.19   45.70
  -7  10   2  123.79   21.30
  -7 -10  -2  124.19   17.90
  -7 -10  -2  124.89   18.20
  -7  10   2  111.89   18.70
   7 -10   2  108.99   24.00
   7 -10   2  140.09   20.70
  -7 -10  -2  129.09   19.80
  -7 -10  -2  123.89   27.10
  -7  10   2  122.79   22.70
   7 -10   2  138.69   22.30
  -7 -10  -2  116.99   17.80
  -7  10   2  132.29   20.70
  -7  10   2  135.09   22.80
  -7  10   2  123.79   18.90
  -7  10   2  127.69   22.00
  -7  10   2   97.49   16.70
  -7 -10  -2  151.08   25.10
  -7 -10  -2  132.99   19.70
  -7 -10   2  112.69   16.90
  -7  10  -2  141.09   21.80
  -7 -10   2  148.79   22.70
  -7  10  -2  129.19   20.50
  -7  10  -2  105.49   23.20
   7 -10  -2  156.68   30.10
  -7 -10   2  134.19   19.10
  -7  10  -2  129.09   23.50
  -7  10  -2  142.09   18.20
  -7 -10   2  138.39   20.40
  -7  10  -2  121.89   37.10
  -7  10  -2  146.39   21.30
  -7 -10   2  146.09   26.30
  -7 -10   2  144.69   31.80
   7 -10  -2  135.19   21.30
  -7 -10   2  164.58   21.10
  -7  10  -2  135.29   20.70
  -8 -10  -2  289.07   26.80
  -8 -10  -2  263.17   23.70
  -8  10   2  231.78   25.80
  -8  10   2  290.77   54.09
  -8 -10  -2  241.18   42.60
   8 -10   2  293.17   35.60
  -8  10   2  273.77   29.50
  -8 -10  -2  267.07   25.40
  -8  10   2  283.67   28.00
   8 -10   2  277.07   25.50
  -8 -10  -2  264.57   39.00
  -8 -10  -2  257.67   24.30
  -8  10   2  236.98   26.30
  -8  10   2  240.88   29.20
  -8  10   2  308.47   34.80
  -8  10   2  277.87   26.70
  -8 -10  -2  276.37   23.60
   8 -10   2  284.47   28.50
  -8  10   2  275.47   25.40
  -8 -10   2  224.78   23.20
  -8  10  -2  250.67   29.70
  -8  10  -2  221.08   30.20
  -8 -10   2  239.08   25.20
   8 -10  -2  255.87   31.10
  -8  10  -2  227.08   25.50
  -8 -10   2  303.87   25.40
  -8  10  -2  230.08   23.00
  -8  10  -2  222.08   26.70
  -8 -10   2  210.48   38.40
  -8  10  -2  243.98   32.90
   8 -10  -2  240.88   38.30
  -8  10  -2  241.88   50.09
  -8  10  -2  224.68   27.10
  -8 -10   2  253.17   23.70
  -8  10  -2  250.87   25.70
  -8 -10   2  208.38   30.70
  -8 -10   2  286.97   28.50
   9 -10   2 1135.29   73.49
  -9  10   2 1093.49   60.09
  -9  10   2 1160.48   68.39
  -9 -10  -2 1127.19   57.99
  -9 -10  -2 1154.98   59.49
  -9  10   2 1065.09   60.29
  -9  10   2 1028.00   59.79
  -9  10   2  876.41   91.49
  -9  10   2 1059.89   61.49
  -9  10   2 1214.08   65.89
  -9  10   2 1088.09   63.79
  -9  10   2 1066.39   64.89
  -9 -10  -2 1131.99   58.99
  -9 -10  -2 1086.99   61.19
   9 -10   2 1063.69   62.39
   9 -10  -2 1010.00   63.29
   9 -10  -2  926.41   73.09
  -9 -10   2 1034.50   60.19
  -9  10  -2  804.52   87.89
  -9  10  -2 1015.90   57.99
  -9  10  -2  982.80   62.09
  -9  10  -2 1030.70   61.79
  -9 -10   2 1039.90   61.99
  -9  10  -2  964.50   61.79
  -9 -10   2 1006.10   57.79
  -9 -10   2 1015.80   58.29
  -9 -10   2 1116.69   77.49
  -9  10  -2  981.90   59.09
  -9  10  -2 1106.89   68.09
  -9  10  -2 1021.00   69.39
 -10  10   2    2.90    7.70
 -10  10   2    6.50   10.70
 -10  10   2    9.00    9.30
 -10  10   2   12.80    9.20
  10 -10   2    0.90    8.30
 -10  10   2  -11.60    6.00
 -10  10   2    9.90    9.70
 -10  10   2    6.90   11.00
 -10  10   2    4.40    7.60
 -10  10  -2    7.20   10.50
 -10  10  -2    5.80    8.10
 -10  10  -2    8.30    7.00
 -10  10  -2   11.90   10.90
  10 -10  -2   19.60   11.00
 -10  10  -2    6.60   12.10
  10 -10  -2    2.10    7.60
 -10  10  -2    3.50    8.40
 -10  10  -2   -2.30   12.50
 -11  10   2  376.26   33.20
 -11  10   2  423.16   28.00
 -11  10   2  407.66   33.10
 -11  10   2  399.16   28.30
 -11  10   2  437.66   28.10
  11 -10   2  410.16   29.40
 -11  10   2  427.36   32.00
 -11  10  -2  368.76   27.30
 -11  10  -2  369.66   26.00
  11 -10  -2  390.96   26.60
 -11  10  -2  374.66   30.70
 -11  10  -2  436.96   34.70
 -11  10  -2  429.86   29.10
  11 -10  -2  390.96   38.40
 -11  10  -2  392.96   33.00
   0 -11  -2 2143.39  113.09
   0 -11  -2 2102.39  111.49
   0 -11   2 2127.99  113.99
   0  11   2 2067.89  106.79
   0  11  -2 2222.88  128.49
   0 -11   2 2066.79  108.49
   0  11  -2 2068.49  132.09
   0  11   2 2129.09  131.79
   0 -11  -2 2242.68  116.59
   0 -11   2 2092.59  112.39
   0  11  -2 2109.29  104.39
  -1 -11  -2  365.06   37.90
  -1 -11  -2  333.97   34.10
  -1  11   2  341.67   45.80
   1 -11   2  301.67   30.50
  -1  11   2  361.86   30.40
   1 -11   2  335.97   33.10
  -1 -11  -2  314.07   33.40
   1  11  -2  324.97   39.50
   1 -11  -2  423.26   37.50
  -1 -11   2  397.16   36.00
  -1 -11   2  412.56   37.70
   1  11   2  391.76   30.00
   1 -11  -2  375.66   33.50
   1  11   2  403.86   46.40
  -1  11  -2  381.16   43.40
  -1 -11   2  383.16   32.60
  -1  11  -2  392.06   51.69
  -2 -11  -2  956.00   56.29
   2 -11   2  861.41   51.59
  -2 -11  -2  904.71   61.29
  -2  11   2  855.91   76.59
   2 -11   2  891.01   55.99
  -2  11   2  891.11   55.09
  -2 -11  -2  862.61   49.99
   2  11  -2  866.31   67.89
  -2 -11  -2  925.31   61.19
   2  11   2  818.12   50.89
  -2 -11   2  822.62   60.19
   2 -11  -2  842.42   59.39
   2 -11  -2  695.63   55.59
  -2 -11   2  780.02   52.69
   2 -11  -2  858.01   54.79
  -2  11  -2  806.52   79.59
  -2 -11   2  819.32   60.09
   2  11   2  850.31   70.79
  -2 -11   2  776.32   54.39
  -3 -11  -2  904.51   62.99
   3 -11   2  893.41   52.99
  -3 -11  -2  878.01   63.89
  -3 -11  -2  903.71   50.49
   3  11  -2  852.61   68.79
  -3  11   2  920.71   87.29
   3 -11   2  868.31   55.89
  -3 -11  -2  995.30   58.09
   3 -11   2  928.21   56.29
  -3 -11   2  887.11   64.59
  -3 -11   2  875.21   58.19
   3  11   2  834.62   51.89
  -3 -11   2  806.52   52.49
   3 -11  -2  764.92   50.69
   3 -11  -2  833.62   60.39
   3  11   2  837.82   71.49
  -3  11  -2  773.72   82.09
  -3 -11   2  803.72   49.40
  -3 -11   2  772.62   62.49
   4 -11   2  218.68   26.00
   4 -11   2  223.28   28.30
  -4 -11  -2  244.68   36.30
  -4 -11  -2  190.68   33.20
  -4 -11  -2  251.67   28.00
  -4 -11  -2  233.08   22.50
   4  11  -2  220.38   35.90
   4 -11   2  223.38   27.40
  -4 -11   2  251.47   26.70
  -4 -11   2  271.97   23.80
  -4  11  -2  277.47   59.79
  -4 -11   2  259.97   40.20
   4  11   2  284.37   40.70
   4 -11  -2  308.97   34.40
   4 -11  -2  232.88   25.30
   4  11   2  290.17   26.70
  -4 -11   2  263.17   31.00
  -4 -11   2  278.57   36.50
  -5 -11  -2  555.44   50.09
  -5  11   2  512.65   47.00
   5 -11   2  509.75   39.60
   5 -11   2  471.25   39.80
   5 -11   2  521.15   43.90
  -5 -11  -2  540.65   49.99
  -5 -11  -2  520.95   52.39
  -5 -11  -2  493.55   48.40
  -5 -11  -2  530.65   43.10
  -5 -11  -2  476.45   36.20
  -5  11   2  531.85   50.99
  -5 -11   2  548.65   56.29
  -5 -11   2  600.54   42.80
   5 -11  -2  575.74   41.10
  -5 -11   2  547.55   38.10
  -5 -11   2  577.54   53.59
  -5  11  -2  610.14   57.89
   5  11   2  591.54   41.10
  -5 -11   2  498.25   48.40
   5 -11  -2  573.04   50.49
  -5 -11   2  503.05   42.00
  -5 -11   2  553.24   46.10
   6 -11   2 1523.35   83.59
  -6 -11  -2 1602.84   79.39
  -6 -11  -2 1433.56   77.29
   6 -11   2 1467.95   79.49
  -6 -11  -2 1537.45   78.89
  -6  11   2 1521.05   86.59
   6 -11   2 1539.55   90.39
  -6 -11  -2 1389.56   98.89
  -6  11   2 1620.34   85.79
  -6 -11  -2 1593.74   78.99
  -6 -11  -2 1542.45   96.99
  -6 -11  -2 1574.54   81.39
  -6  11   2 1513.75   77.29
  -6 -11  -2 1650.43   88.19
  -6 -11  -2 1506.15   77.99
  -6  11   2 1460.75   81.49
  -6  11  -2 1368.46   74.59
  -6 -11   2 1490.25   90.09
  -6 -11   2 1520.15   78.79
  -6 -11   2 1212.18   98.49
  -6  11  -2 1354.46   77.99
  -6 -11   2 1522.75   80.89
  -6  11  -2 1321.77   84.19
  -6 -11   2 1474.65   77.39
  -6 -11   2 1411.96   97.29
   6 -11  -2 1522.65   95.49
  -6 -11   2 1382.96   82.59
   6 -11  -2 1470.05   82.79
   6  11   2 1395.36   81.89
  -6 -11   2 1476.65   77.79
  -6 -11   2 1460.65   78.39
  -6 -11   2 1459.25   80.59
  -6  11  -2 1447.26   90.39
  -6  11  -2 1339.47   77.59
  -7  11   2  214.78   21.90
  -7 -11  -2  237.38   22.60
  -7 -11  -2  221.88   22.10
   7 -11   2  279.47   33.90
  -7  11   2  217.48   24.80
  -7 -11  -2  200.18   33.80
  -7 -11  -2  164.38   35.60
   7 -11   2  168.28   22.50
  -7 -11  -2  229.08   22.80
  -7  11   2  241.18   36.50
  -7  11   2  186.88   26.10
  -7 -11  -2  215.98   21.40
  -7  11   2  256.17   31.00
  -7 -11  -2  203.08   21.80
  -7 -11  -2  238.98   28.30
   7 -11   2  222.78   27.30
  -7 -11  -2  202.78   23.50
  -7  11   2  240.48   31.30
  -7  11  -2  243.78   32.20
  -7 -11   2  234.88   32.40
  -7 -11   2  212.08   37.00
   7 -11  -2  207.38   36.10
  -7 -11   2  240.68   23.20
  -7  11  -2  154.28   22.10
  -7 -11   2  226.88   22.00
  -7 -11   2  229.08   21.90
  -7 -11   2  260.17   29.40
  -7 -11   2  224.28   23.70
  -7  11  -2  214.58   25.80
  -7 -11   2  228.28   23.80
   7  11   2  208.08   24.70
   7 -11  -2  209.38   28.40
  -7  11  -2  216.38   33.20
  -7  11  -2  185.18   22.00
  -8  11   2  649.24   41.30
   8 -11   2  730.33   46.70
  -8 -11  -2  611.84   62.59
  -8  11   2  693.83   48.20
  -8  11   2  689.43   43.50
  -8 -11  -2  712.93   44.80
  -8 -11  -2  720.03   42.40
   8 -11   2  691.93   55.09
  -8  11   2  718.53   42.30
  -8 -11  -2  708.53   42.60
  -8  11   2  695.13   50.49
  -8 -11  -2  664.63   56.09
  -8  11   2  727.73   48.10
  -8 -11  -2  706.13   42.30
  -8 -11  -2  734.93   42.00
   8 -11   2  663.03   42.70
  -8  11   2  661.23   46.00
   8 -11  -2  576.74   54.89
  -8 -11   2  507.15   55.79
   8 -11  -2  572.04   45.10
  -8 -11   2  596.74   40.80
  -8 -11   2  545.75   39.50
  -8  11  -2  595.84   43.00
  -8  11  -2  554.04   48.10
  -8 -11   2  572.24   43.20
  -8  11  -2  625.54   43.20
   8 -11  -2  552.04   41.90
  -8  11  -2  553.84   50.29
  -8  11  -2  543.85   53.79
  -8 -11   2  619.34   43.30
  -8 -11   2  626.74   41.10
  -8 -11   2  503.55   46.70
  -8  11  -2  582.44   39.30
  -9  11   2  335.87   34.40
  -9 -11  -2  344.27   26.60
   9 -11   2  348.87   30.50
  -9  11   2  385.06   33.20
  -9 -11  -2  384.06   27.80
  -9  11   2  385.16   28.30
  -9 -11  -2  354.26   26.20
  -9  11   2  380.66   29.10
  -9 -11  -2  338.27   28.40
  -9  11   2  373.26   28.70
  -9  11   2  335.97   28.70
  -9  11   2  361.26   32.40
  -9  11   2  337.07   32.10
  -9  11  -2  339.37   31.30
  -9  11  -2  349.67   29.90
  -9  11  -2  350.46   38.40
  -9 -11   2  324.97   26.60
   9 -11  -2  339.47   29.00
  -9  11  -2  358.86   26.90
   9 -11  -2  366.16   32.40
  -9  11  -2  373.46   38.00
  -9  11  -2  340.57   28.00
  -9 -11   2  345.37   26.70
  -9 -11   2  331.47   26.90
  -9 -11   2  378.96   30.60
  -9 -11   2  348.97   28.50
 -10  11   2   29.40   13.80
 -10  11   2   42.10   11.50
 -10  11   2   39.60   11.30
 -10  11   2   38.80   13.80
  10 -11   2   39.00   11.40
 -10  11   2   39.90   10.70
 -10  11   2   47.90   11.30
 -10  11   2   47.20   12.20
 -10  11  -2   30.00   15.30
 -10  11  -2   72.99   15.70
  10 -11  -2   54.89   11.70
 -10  11  -2   45.50   11.40
 -10 -11   2   59.29   10.70
 -10 -11   2   57.59   11.00
 -10  11  -2   49.50    9.90
 -10  11  -2   67.19   12.90
  10 -11  -2   69.99   14.40
 -10  11  -2   46.60   16.60
 -11  11   2  139.89   18.70
 -11  11   2  165.18   15.20
 -11  11   2  154.08   15.00
 -11  11   2  154.38   20.40
  11 -11   2  155.28   16.30
  11 -11  -2  157.88   15.10
 -11  11  -2  184.38   17.00
 -11  11  -2  161.88   15.70
 -11  11  -2  197.28   19.00
 -11  11  -2  169.18   20.30
 -11  11  -2  161.78   14.60
   0  12   2  672.43   66.89
   0 -12  -2  698.03   51.19
   0  12  -2  686.03   63.79
   0 -12  -2  676.53   43.50
   0  12   2  753.02   48.20
   0 -12   2  786.02   54.69
   0  12  -2  746.43   45.40
   0 -12  -2  740.73   54.29
   0 -12   2  643.04   43.70
   0 -12  -2  724.73   53.49
   0 -12   2  661.63   47.60
   0 -12   2  729.03   54.09
  -1 -12  -2  775.42   56.19
  -1 -12  -2  723.43   43.20
  -1 -12  -2  730.13   54.19
   1  12  -2  709.23   64.29
   1 -12   2  708.53   52.39
  -1  12   2  706.63   49.10
   1 -12   2  700.23   51.39
   1 -12   2  696.03   45.50
  -1  12   2  734.03   71.19
  -1 -12   2  764.42   46.20
  -1 -12   2  749.82   47.50
   1 -12  -2  756.82   53.49
  -1 -12   2  718.83   50.29
  -1 -12   2  741.83   56.49
   1 -12  -2  727.83   46.00
   1  12   2  774.62   69.59
  -1 -12   2  701.83   54.09
   1  12   2  737.33   48.50
   1 -12  -2  795.32   56.19
  -1  12  -2  729.73   67.29
   2  12  -2  700.23   62.39
   2 -12   2  671.23   43.90
  -2  12   2  669.83   48.70
  -2 -12  -2  677.03   41.90
  -2 -12  -2  646.74   52.59
  -2 -12  -2  701.03   54.69
   2 -12   2  711.83   49.99
  -2  12   2  644.54   69.99
  -2  12  -2  666.43   74.09
  -2 -12   2  648.04   41.10
  -2 -12   2  648.44   48.40
   2 -12  -2  620.64   42.70
  -2 -12   2  705.83   56.69
   2  12   2  679.93   65.69
  -2 -12   2  634.24   53.89
  -2 -12   2  682.23   43.80
   2 -12  -2  633.44   51.79
   2 -12  -2  634.74   48.40
   2  12   2  735.53   46.70
   3 -12   2 1456.15   85.89
  -3  12   2 1401.66  125.49
  -3 -12  -2 1609.44   91.59
   3 -12   2 1573.54   91.19
  -3 -12  -2 1529.25   97.69
  -3 -12  -2 1667.43  101.69
  -3 -12  -2 1532.25   83.59
  -3 -12   2 1708.23   93.69
  -3 -12   2 1719.53  102.29
   3 -12  -2 1777.22   99.79
  -3 -12   2 1668.43   84.89
   3  12   2 1721.23   89.19
  -3  12  -2 1518.05  126.89
  -3 -12   2 1804.12   89.09
   3 -12  -2 1648.73   86.59
  -3 -12   2 1760.82  103.59
  -4 -12  -2  750.12   63.99
   4 -12   2  760.42   55.79
  -4 -12  -2  783.32   55.19
  -4 -12  -2  757.22   48.00
   4 -12   2  770.72   54.29
  -4 -12  -2  861.21   64.69
   4 -12   2  777.32   51.39
  -4  12   2  736.63   63.29
  -4 -12  -2  757.32   62.09
  -4 -12   2  815.62   52.49
   4  12   2  789.32   51.89
  -4 -12   2  713.43   64.59
  -4 -12   2  816.32   49.60
  -4 -12   2  836.22   65.79
   4 -12  -2  818.82   61.99
   4 -12  -2  782.32   50.79
  -4 -12   2  799.72   57.09
  -4 -12   2  852.71   58.09
   5 -12   2  460.65   43.20
  -5  12   2  415.56   35.70
  -5 -12  -2  506.75   36.70
  -5 -12  -2  471.95   34.40
  -5 -12  -2  467.65   36.90
  -5  12   2  500.15   43.70
  -5 -12  -2  495.65   35.00
  -5 -12  -2  505.55   35.30
  -5 -12  -2  417.46   46.20
  -5 -12  -2  448.06   35.10
  -5  12   2  444.26   32.30
  -5 -12  -2  496.85   42.30
  -5 -12  -2  495.55   34.90
   5 -12   2  477.95   40.40
   5 -12   2  435.96   35.80
  -5  12   2  539.45   47.30
  -5 -12  -2  450.35   50.49
  -5  12   2  454.65   41.20
   5 -12   2  490.05   39.00
  -5 -12   2  550.64   35.90
  -5 -12   2  479.45   52.79
  -5 -12   2  530.05   37.30
   5 -12  -2  562.44   49.90
  -5  12  -2  457.95   34.40
  -5  12  -2  500.65   35.40
   5 -12  -2  538.55   40.10
  -5 -12   2  464.85   33.50
   5  12   2  543.15   40.00
  -5 -12   2  496.75   39.40
  -5 -12   2  492.25   35.80
   5 -12  -2  474.35   33.70
  -5  12  -2  479.65   47.10
  -5 -12   2  455.35   50.49
  -5 -12   2  516.25   36.10
  -5 -12   2  508.85   39.60
   5 -12  -2  534.15   38.30
  -5 -12   2  504.45   36.40
  -5 -12   2  542.55   45.30
  -6 -12  -2  303.77   47.60
  -6  12   2  295.57   29.40
  -6 -12  -2  294.37   28.20
  -6 -12  -2  280.27   26.90
  -6 -12  -2  320.37   27.20
  -6 -12  -2  336.47   27.90
  -6 -12  -2  296.87   29.80
  -6 -12  -2  282.47   25.80
  -6 -12  -2  312.57   26.90
   6 -12   2  287.27   28.00
  -6  12   2  282.47   33.90
   6 -12   2  327.07   37.20
  -6  12   2  316.67   38.30
  -6 -12  -2  319.07   33.10
  -6 -12  -2  337.67   41.20
  -6  12   2  297.57   25.60
   6 -12   2  276.37   29.40
   6 -12  -2  297.87   28.80
  -6 -12   2  246.48   45.70
  -6 -12   2  348.57   29.20
  -6 -12   2  313.67   31.50
   6  12   2  316.57   30.70
  -6 -12   2  282.67   43.50
  -6 -12   2  314.37   27.30
  -6  12  -2  302.17   24.70
  -6 -12   2  331.17   27.50
  -6  12  -2  358.86   44.30
  -6  12  -2  309.57   27.80
  -6  12  -2  317.27   38.80
  -6 -12   2  322.27   35.20
  -6 -12   2  361.76   30.40
   6 -12  -2  333.07   31.70
  -6  12  -2  320.27   27.50
   6 -12  -2  362.56   42.00
  -6 -12   2  298.97   28.10
  -6 -12   2  315.67   26.20
  -7 -12  -2  309.77   28.50
  -7 -12  -2  315.97   26.70
  -7 -12  -2  329.77   26.70
  -7  12   2  254.97   33.50
  -7 -12  -2  339.97   27.50
  -7  12   2  339.67   31.00
   7 -12   2  316.87   30.40
  -7 -12  -2  352.26   27.40
  -7 -12  -2  247.18   38.00
   7 -12   2  303.57   36.40
  -7  12   2  313.97   26.20
  -7 -12  -2  304.87   48.40
  -7 -12  -2  331.97   27.40
   7 -12   2  316.97   28.40
  -7  12   2  352.76   34.10
  -7 -12   2  299.07   26.10
  -7 -12   2  329.67   29.60
  -7  12  -2  303.17   24.70
  -7  12  -2  288.87   27.90
  -7 -12   2  249.28   24.50
   7 -12  -2  334.07   32.30
   7 -12  -2  318.47   39.50
  -7 -12   2  296.37   27.00
  -7 -12   2  317.47   28.20
  -7  12  -2  254.57   25.90
  -7 -12   2  285.57   34.20
  -7 -12   2  300.47   26.30
   7 -12  -2  278.27   28.30
  -7  12  -2  306.77   38.00
  -7 -12   2  298.47   40.30
  -7  12  -2  231.88   35.00
   7  12   2  317.87   30.70
   8 -12   2  372.76   31.90
  -8  12   2  309.77   26.00
  -8  12   2  363.66   32.20
  -8 -12  -2  350.76   27.70
  -8 -12  -2  309.47   38.60
  -8 -12  -2  276.47   45.30
   8 -12   2  368.96   39.70
  -8 -12  -2  347.67   29.40
  -8  12   2  329.47   26.90
  -8 -12  -2  350.96   27.70
  -8 -12  -2  342.57   26.80
  -8  12   2  288.47   40.20
   8 -12   2  342.17   28.00
  -8  12   2  354.56   36.10
  -8 -12  -2  371.86   28.30
  -8 -12   2  307.47   44.90
  -8 -12   2  336.37   34.90
  -8 -12   2  331.57   29.30
   8 -12  -2  357.96   29.50
  -8 -12   2  346.47   27.00
  -8 -12   2  328.27   29.10
  -8  12  -2  314.27   40.30
  -8 -12   2  349.47   27.90
   8 -12  -2  325.77   31.50
  -8 -12   2  321.07   27.00
   8 -12  -2  322.37   40.10
  -8  12  -2  367.76   30.10
  -8  12  -2  324.07   25.90
  -8  12  -2  366.96   30.00
  -8  12  -2  270.87   34.80
  -9  12   2  576.44   45.50
  -9 -12  -2  575.24   38.20
  -9 -12  -2  573.94   36.60
   9 -12   2  545.05   39.60
  -9  12   2  572.44   41.80
   9 -12   2  515.15   39.60
  -9 -12  -2  576.74   35.60
  -9  12   2  556.74   36.00
   9 -12   2  568.44   39.50
  -9 -12  -2  570.34   36.30
  -9  12   2  621.14   42.20
  -9  12   2  547.25   36.70
  -9 -12   2  595.44   36.30
  -9 -12   2  642.94   39.00
  -9 -12   2  586.24   36.30
  -9 -12   2  596.64   36.60
  -9 -12   2  597.24   38.00
   9 -12  -2  622.24   38.90
  -9  12  -2  630.54   39.70
  -9  12  -2  518.85   44.50
   9 -12  -2  609.54   41.50
  -9  12  -2  588.74   35.60
  -9  12  -2  598.14   48.00
  10 -12   2  337.57   26.70
 -10  12   2  374.76   26.60
 -10  12   2  324.27   23.80
 -10 -12  -2  304.07   21.80
 -10  12   2  333.07   29.10
 -10  12   2  296.67   22.70
 -10  12   2  299.47   30.00
 -10  12  -2  361.36   23.10
 -10  12  -2  346.17   31.40
 -10  12  -2  321.37   30.80
 -10  12  -2  362.26   25.90
 -10 -12   2  319.87   21.80
 -10 -12   2  329.97   22.00
  10 -12  -2  313.67   24.30
  10 -12  -2  338.37   26.50
  11 -12   2  151.78   14.40
 -11  12   2  175.38   14.00
 -11  12   2  152.78   18.40
 -11  12  -2  209.98   15.80
  11 -12  -2  180.18   15.20
   0  13  -2  949.01   81.59
   0 -13  -2 1015.00   69.19
   0 -13  -2  986.20   56.89
   0  13   2  998.00   62.29
   0 -13   2  994.70   58.59
   0 -13   2  957.80   67.79
   0 -13   2 1009.50   69.49
   0  13  -2 1081.79   60.79
   1  13  -2 1660.53   84.29
   1 -13   2 1589.94   83.09
  -1 -13  -2 1622.44   94.09
  -1  13   2 1623.34   88.79
   1 -13   2 1715.83   93.79
  -1 -13  -2 1799.72   98.59
  -1 -13  -2 1567.64   79.69
   1  13   2 1511.15   85.89
  -1 -13   2 1471.65   94.49
   1 -13  -2 1556.84   93.69
   1 -13  -2 1432.66   90.49
  -1 -13   2 1462.65   81.49
  -1 -13   2 1496.45   94.59
  -1 -13   2 1327.87   85.19
   1 -13  -2 1446.96   80.89
  -2 -13  -2  719.73   56.49
  -2  13   2  728.93   51.59
   2 -13   2  743.83   53.29
  -2 -13  -2  712.73   43.50
   2 -13   2  743.03   46.60
  -2 -13  -2  784.62   60.39
  -2 -13   2  637.24   42.20
   2 -13  -2  682.13   52.09
  -2 -13   2  614.24   48.70
  -2 -13   2  654.83   44.30
  -2 -13   2  640.44   56.29
   2  13   2  668.73   47.80
  -2 -13   2  636.24   56.19
   2 -13  -2  636.94   44.40
   2 -13  -2  712.53   54.89
  -3 -13  -2  391.56   29.60
  -3 -13  -2  371.56   30.70
  -3 -13  -2  394.26   44.80
   3 -13   2  350.76   30.90
   3 -13   2  403.16   38.10
  -3 -13  -2  419.26   31.00
  -3 -13  -2  376.16   29.10
   3 -13   2  411.96   33.30
  -3  13   2  327.97   28.80
  -3 -13  -2  419.96   44.10
  -3 -13  -2  385.76   30.70
   3 -13   2  399.36   32.90
  -3  13   2  351.66   30.10
  -3 -13  -2  386.86   30.10
  -3 -13  -2  406.66   32.70
  -3  13  -2  377.86   30.80
  -3  13  -2  378.66   28.60
  -3 -13   2  439.66   54.19
   3 -13  -2  384.46   32.50
  -3 -13   2  431.26   31.30
  -3 -13   2  401.46   33.40
  -3 -13   2  385.46   31.00
  -3 -13   2  397.16   44.60
   3 -13  -2  421.46   41.70
   3 -13  -2  391.96   29.90
  -3 -13   2  426.96   32.60
   3 -13  -2  389.46   31.90
  -3 -13   2  360.36   31.60
   3  13   2  434.66   35.60
  -3 -13   2  394.86   30.60
  -3 -13   2  380.76   28.30
  -3 -13   2  423.76   31.80
  -3 -13   2  432.16   38.40
  -3 -13   2  420.46   46.10
  -4  13   2  450.05   33.30
  -4 -13  -2  427.56   33.70
  -4  13   2  455.65   56.49
  -4 -13  -2  423.66   32.70
   4 -13   2  449.36   37.20
   4 -13   2  410.96   39.50
  -4 -13  -2  403.36   32.90
  -4 -13  -2  436.36   32.40
   4 -13   2  430.16   36.40
  -4 -13  -2  418.86   33.30
  -4 -13  -2  437.46   33.70
  -4  13   2  394.56   30.00
  -4 -13  -2  402.16   44.40
   4 -13   2  392.76   33.40
  -4  13   2  378.66   32.50
  -4 -13  -2  424.56   48.80
  -4 -13  -2  430.76   31.80
  -4  13  -2  467.45   47.20
   4 -13  -2  466.75   32.90
   4  13   2  468.15   38.00
  -4 -13   2  518.75   38.30
  -4  13  -2  446.46   32.00
  -4 -13   2  466.35   49.40
  -4 -13   2  492.75   34.50
  -4  13  -2  458.05   32.30
   4 -13  -2  424.06   34.20
   4 -13  -2  468.85   46.50
  -4 -13   2  441.76   49.50
  -4 -13   2  447.66   34.30
  -4 -13   2  441.66   32.50
  -4 -13   2  461.75   32.30
  -4 -13   2  495.45   35.40
  -4 -13   2  442.46   35.60
  -4 -13   2  527.65   44.00
  -4 -13   2  457.85   34.50
   4 -13  -2  473.95   36.50
  -5 -13  -2  699.83   46.60
   5 -13   2  762.02   52.19
  -5 -13  -2  732.33   47.30
   5 -13   2  762.82   59.19
   5 -13   2  741.43   49.60
   5 -13   2  733.03   54.89
  -5 -13  -2  775.72   50.09
   5 -13   2  811.72   53.19
  -5 -13  -2  771.82   48.80
  -5  13   2  837.32   50.59
  -5  13   2  678.63   44.60
  -5 -13  -2  763.12   48.60
  -5  13   2  758.82   49.70
  -5 -13  -2  794.32   49.30
  -5 -13  -2  721.03   49.00
  -5  13   2  701.63   57.89
  -5 -13  -2  730.53   66.39
  -5 -13  -2  683.73   61.79
  -5  13  -2  810.42   48.30
  -5 -13   2  814.12   58.49
   5  13   2  853.81   54.89
  -5 -13   2  806.92   48.50
   5 -13  -2  838.32   64.89
  -5 -13   2  866.91   48.00
  -5 -13   2  797.12   49.50
  -5 -13   2  786.12   49.60
  -5 -13   2  857.91   50.39
  -5 -13   2  828.42   56.49
  -5 -13   2  771.02   66.49
   5 -13  -2  767.72   49.80
   5 -13  -2  770.22   46.70
  -5 -13   2  774.22   50.39
  -5  13  -2  822.52   62.99
  -5  13  -2  782.12   48.20
  -5 -13   2  883.01   53.29
  -5 -13   2  773.22   68.89
   5 -13  -2  816.52   52.89
  -6 -13  -2  651.73   40.80
  -6 -13  -2  592.84   55.39
  -6  13   2  581.84   38.50
   6 -13   2  675.63   54.49
   6 -13   2  664.13   46.20
  -6 -13  -2  580.54   58.49
  -6 -13  -2  657.73   41.80
  -6  13   2  685.73   52.89
   6 -13   2  614.44   44.90
   6 -13   2  585.94   41.80
  -6 -13  -2  630.44   40.70
  -6 -13  -2  609.04   41.00
  -6 -13  -2  641.14   41.30
  -6 -13  -2  673.93   43.90
  -6  13   2  647.84   43.90
  -6 -13  -2  651.53   43.60
   6 -13  -2  600.84   55.49
   6 -13  -2  576.34   41.90
  -6 -13   2  591.64   41.70
  -6 -13   2  551.94   39.60
  -6 -13   2  558.44   48.00
  -6 -13   2  601.14   43.50
  -6  13  -2  584.84   40.40
  -6 -13   2  605.74   42.00
   6  13   2  606.14   45.40
  -6  13  -2  576.64   40.50
  -6  13  -2  601.74   53.09
  -6 -13   2  590.34   39.50
  -6 -13   2  582.84   40.70
  -6 -13   2  533.95   56.39
  -6 -13   2  605.74   42.60
   6 -13  -2  616.44   45.30
  -6 -13   2  544.45   59.59
  -7  13   2  830.42   61.59
   7 -13   2  909.31   56.59
  -7 -13  -2  942.61   52.99
   7 -13   2  888.81   56.69
  -7 -13  -2  819.52   65.69
   7 -13   2  925.51   66.39
  -7 -13  -2  916.61   54.69
  -7  13   2  907.51   55.69
  -7 -13  -2  856.11   51.29
  -7 -13  -2  704.93   68.29
  -7  13   2  856.81   50.09
  -7 -13  -2  916.71   51.49
  -7 -13  -2  913.51   52.49
   7 -13   2  861.21   52.49
  -7 -13  -2  875.01   50.99
  -7 -13   2  880.91   50.89
  -7  13  -2  889.81   53.39
  -7 -13   2  911.11   54.19
  -7 -13   2  805.82   59.09
  -7 -13   2  902.81   54.29
   7 -13  -2  890.61   53.79
  -7 -13   2  867.31   51.49
   7 -13  -2  874.51   67.69
  -7  13  -2  830.62   48.50
  -7  13  -2  837.02   60.19
   7  13   2  857.31   56.79
  -7 -13   2  863.61   51.99
  -7  13  -2  854.01   52.39
  -7 -13   2  767.52   67.09
  -7 -13   2  893.21   51.79
  -7  13  -2  857.61   64.59
   7 -13  -2  948.11   57.69
  -8  13   2  409.76   32.20
   8 -13   2  342.77   30.80
  -8 -13  -2  339.47   26.80
  -8 -13  -2  365.16   29.40
  -8  13   2  380.76   37.40
  -8 -13  -2  380.56   27.30
   8 -13   2  339.67   30.10
  -8 -13  -2  350.16   27.20
  -8  13   2  375.06   27.40
   8 -13   2  345.57   27.10
  -8 -13  -2  365.26   27.60
  -8  13  -2  335.97   40.20
  -8 -13   2  338.57   26.40
  -8  13  -2  361.26   29.00
  -8 -13   2  321.87   26.70
  -8 -13   2  336.67   28.80
  -8  13  -2  348.97   28.80
  -8 -13   2  338.27   28.50
   8 -13  -2  337.97   31.00
  -8 -13   2  341.67   27.10
   8 -13  -2  374.06   29.50
  -8  13  -2  344.57   37.20
  -8  13  -2  299.67   24.50
  -9 -13  -2  197.08   17.60
   9 -13   2  187.08   18.60
  -9  13   2  219.28   22.10
   9 -13   2  206.28   20.40
  -9 -13  -2  207.08   18.40
  -9  13   2  196.58   18.30
  -9 -13  -2  197.38   18.40
  -9  13   2  185.28   25.60
  -9 -13  -2  217.48   18.20
  -9 -13  -2  196.68   19.30
   9 -13   2  189.78   21.70
  -9  13  -2  189.38   19.70
  -9 -13   2  200.88   18.70
  -9  13  -2  191.08   17.00
  -9 -13   2  186.08   18.80
  -9  13  -2  214.38   26.60
  -9 -13   2  165.88   16.90
   9 -13  -2  196.78   20.00
   9 -13  -2  198.38   21.50
  -9  13  -2  161.48   25.30
  -9 -13   2  201.98   17.80
  -9 -13   2  186.78   17.40
 -10  13   2  204.88   23.40
 -10 -13  -2  186.08   14.50
  10 -13   2  179.28   17.10
 -10  13   2  198.28   17.30
 -10  13   2  201.78   15.70
  10 -13  -2  189.88   16.20
  10 -13  -2  198.68   17.80
 -10  13  -2  182.08   20.00
 -10 -13   2  193.58   14.60
 -10  13  -2  170.48   16.50
 -10  13  -2  168.78   14.50
 -10 -13   2  181.48   14.20
   0 -14   2  173.18   26.10
   0 -14  -2  178.78   32.00
   0 -14  -2  193.68   24.90
   0 -14  -2  186.78   27.40
   0 -14   2  187.58   31.30
   0 -14   2  142.19   19.20
   0 -14   2  161.58   29.60
   0 -14  -2  190.08   23.20
   0  14   2  166.18   26.00
   0  14  -2  167.38   20.70
   0 -14   2  157.28   20.70
   0 -14  -2  151.78   20.40
   0 -14  -2  175.98   20.10
   0 -14   2  153.28   21.20
   0  14  -2  195.58   22.90
   0  14   2  126.89   18.50
   0 -14   2  198.18   25.70
   0 -14  -2  185.98   22.70
  -1 -14  -2  506.95   46.90
  -1 -14  -2  426.36   33.00
  -1  14   2  371.16   31.40
  -1 -14  -2  447.76   38.00
   1  14  -2  454.95   35.90
  -1 -14  -2  436.46   32.20
  -1  14   2  479.25   40.50
   1 -14   2  423.56   33.10
   1 -14   2  393.26   32.50
  -1 -14  -2  440.16   43.50
  -1 -14  -2  420.06   30.40
  -1 -14  -2  437.56   34.70
   1 -14   2  458.25   35.10
   1 -14   2  436.86   36.50
  -1 -14  -2  435.56   33.00
   1 -14   2  435.26   43.10
   1 -14   2  419.36   31.70
   1  14   2  518.85   40.20
   1 -14  -2  474.45   34.50
  -1 -14   2  475.95   35.20
  -1 -14   2  462.85   46.50
   1 -14  -2  488.45   41.00
  -1 -14   2  467.65   31.10
  -1 -14   2  416.76   32.20
  -1 -14   2  508.55   36.00
  -1 -14   2  461.35   37.30
  -1  14  -2  434.26   31.30
  -1 -14   2  507.35   47.00
  -1 -14   2  454.65   35.80
  -1 -14   2  465.85   34.20
   1 -14  -2  454.35   33.30
   1 -14  -2  471.65   34.20
   1  14   2  437.36   31.90
   1 -14  -2  512.05   46.10
  -2 -14  -2 1050.69   62.59
  -2 -14  -2 1068.49   78.69
   2 -14   2 1038.10   66.09
   2 -14   2 1029.80   62.69
  -2 -14  -2 1089.89   65.89
   2  14  -2 1154.58   66.99
  -2 -14  -2 1040.50   63.19
  -2 -14  -2 1026.50   62.29
  -2 -14  -2 1013.60   66.59
  -2  14   2 1107.79   95.99
  -2  14   2  971.00   61.69
  -2 -14  -2 1031.40   76.19
  -2 -14  -2  975.40   59.99
   2 -14   2 1047.10   63.49
  -2 -14  -2 1042.70   61.69
  -2 -14  -2 1041.70   60.49
   2 -14   2 1094.79   65.19
   2 -14   2  942.41   59.79
   2 -14   2 1130.89   74.69
  -2  14   2 1006.70   60.69
  -2 -14   2 1196.58   61.99
  -2  14  -2 1118.79   60.99
   2 -14  -2 1163.48   64.29
  -2 -14   2 1159.38   80.29
   2 -14  -2 1240.68   77.69
  -2 -14   2 1214.58   72.09
  -2 -14   2 1162.78   64.19
  -2  14  -2 1147.89   61.39
  -2 -14   2 1277.87   64.49
  -2 -14   2 1153.68   64.29
   2  14   2 1315.57   71.89
   2 -14  -2 1196.38   65.59
  -2  14  -2 1130.99   62.09
  -2 -14   2 1261.27   64.69
   2  14   2 1092.29   60.99
   2 -14  -2 1272.47   76.79
  -2 -14   2 1217.78   66.39
  -2 -14   2 1264.87   83.49
  -2 -14   2 1242.38   67.09
  -2 -14   2 1314.27   66.99
   2 -14  -2 1207.88   63.29
  -2 -14   2 1182.38   61.09
  -3 -14  -2   78.59   15.80
   3 -14   2   80.79   17.40
  -3 -14  -2  104.49   27.70
  -3 -14  -2  104.69   17.20
   3 -14   2   84.89   17.20
  -3 -14  -2   81.39   16.90
  -3 -14  -2   83.19   15.70
  -3 -14  -2   92.09   15.70
   3 -14   2   78.29   17.00
  -3 -14  -2   82.59   16.10
  -3 -14  -2   75.69   22.20
  -3  14   2   95.59   16.30
  -3 -14  -2   85.69   16.30
   3  14  -2   79.39   16.90
   3 -14   2   92.49   22.80
  -3  14   2   69.89   14.90
  -3  14  -2  100.69   16.50
  -3 -14   2  118.19   19.20
  -3  14  -2   97.09   15.80
  -3 -14   2  134.99   20.00
  -3 -14   2  133.29   20.50
  -3 -14   2  127.89   29.20
   3 -14  -2  104.39   18.60
   3  14   2  122.19   21.90
  -3 -14   2  113.49   16.30
  -3 -14   2  103.99   16.20
  -3 -14   2  117.69   29.00
  -3 -14   2  117.49   19.20
  -3 -14   2  133.29   19.70
  -3 -14   2  111.79   17.60
   3 -14  -2  109.19   16.90
   3 -14  -2  104.29   17.70
  -3 -14   2   91.89   20.60
  -3 -14   2  127.29   18.90
   3 -14  -2  159.78   29.60
  -4 -14  -2 1075.49   61.59
  -4 -14  -2 1105.79   61.29
   4 -14   2 1092.59   62.29
  -4 -14  -2 1003.80   80.19
   4 -14   2 1072.49   63.49
  -4 -14  -2 1043.80   59.69
  -4 -14  -2 1077.19   61.49
   4 -14   2 1096.89   64.39
   4 -14   2  966.40   68.99
  -4 -14  -2 1048.10   62.29
  -4 -14  -2 1060.49   61.99
  -4  14   2 1075.49   60.79
  -4  14   2  989.50   60.99
  -4 -14  -2  989.00   75.49
  -4 -14  -2 1100.19   60.29
   4 -14  -2 1052.59   63.89
  -4 -14   2 1069.99   65.89
  -4 -14   2 1105.39   62.99
  -4 -14   2  992.70   68.79
  -4 -14   2 1090.19   62.79
   4 -14  -2 1052.49   74.99
  -4 -14   2 1028.10   79.09
   4 -14  -2 1044.10   62.19
  -4 -14   2 1079.39   81.29
  -4 -14   2 1085.39   62.49
  -4 -14   2 1110.49   63.99
  -4 -14   2 1057.29   61.89
  -4 -14   2 1079.69   59.29
  -4  14  -2 1014.20   59.19
   4 -14  -2 1001.10   58.69
   4  14   2 1062.19   66.79
  -4  14  -2 1061.29   59.89
  -4 -14   2 1140.09   60.89
  -4 -14   2 1045.40   60.89
  -5  14   2  368.96   29.60
   5 -14   2  280.97   29.90
  -5 -14  -2  322.47   27.50
  -5 -14  -2  299.87   47.00
  -5 -14  -2  276.97   38.70
  -5 -14  -2  329.17   27.40
  -5  14   2  311.67   40.30
   5 -14   2  247.58   30.10
  -5 -14  -2  295.07   28.70
  -5  14   2  344.97   30.00
  -5  14   2  297.97   25.30
  -5 -14  -2  284.17   28.20
  -5 -14  -2  299.97   27.90
   5 -14   2  278.37   28.10
  -5 -14  -2  310.87   28.80
  -5 -14  -2  316.07   27.80
  -5 -14   2  437.06   31.50
   5 -14  -2  353.76   30.70
  -5 -14   2  343.47   43.70
  -5 -14   2  383.06   28.10
   5 -14  -2  359.56   30.80
   5  14   2  379.26   35.00
   5 -14  -2  365.06   27.60
   5 -14  -2  378.66   32.90
  -5 -14   2  391.46   31.40
  -5 -14   2  373.66   48.50
  -5  14  -2  362.46   28.80
  -5 -14   2  358.66   30.70
  -5 -14   2  374.56   30.80
  -5 -14   2  394.16   30.70
  -5 -14   2  370.46   29.00
   5 -14  -2  353.26   41.50
  -5 -14   2  361.16   36.50
  -5  14  -2  333.77   27.80
  -6 -14  -2   68.99   14.30
  -6 -14  -2   74.39   23.10
  -6  14   2   58.59   14.50
   6 -14   2   92.49   17.80
   6 -14   2   67.09   16.00
  -6  14   2   70.09   12.90
  -6 -14  -2   77.89   15.70
  -6  14   2   53.59   20.40
  -6 -14  -2   68.89   15.00
  -6 -14  -2   47.30   11.90
  -6 -14  -2   65.69   14.70
  -6 -14  -2   64.09   13.30
   6 -14   2   66.79   14.60
  -6 -14  -2   76.19   14.70
  -6 -14  -2   25.90   18.90
  -6  14  -2   72.29   14.40
  -6 -14   2   72.49   15.00
  -6 -14   2   70.79   13.80
   6 -14  -2   51.99   14.10
  -6  14  -2   90.59   24.10
  -6 -14   2   72.99   24.10
  -6 -14   2   65.59   13.60
   6  14   2   82.69   18.50
   6 -14  -2   70.29   22.90
  -6 -14   2   71.09   15.10
  -6  14  -2   51.59   12.10
  -6 -14   2   64.39   17.80
  -6 -14   2   80.09   16.00
  -6 -14   2   68.19   24.70
   6 -14  -2   86.99   18.00
  -6 -14   2   92.99   16.60
  -6 -14   2   94.39   16.90
  -7 -14  -2  368.06   28.30
  -7 -14  -2  363.26   28.50
   7 -14   2  413.76   32.30
   7 -14   2  352.56   28.40
  -7  14   2  325.57   30.00
  -7 -14  -2  405.66   29.30
   7 -14   2  383.46   32.20
  -7  14   2  362.86   26.40
  -7 -14  -2  401.86   31.00
  -7 -14  -2  406.36   28.60
  -7  14   2  370.96   38.30
  -7 -14  -2  391.96   28.90
  -7 -14   2  329.37   29.50
  -7 -14   2  335.47   27.10
  -7  14  -2  344.77   28.70
  -7 -14   2  349.57   28.10
  -7 -14   2  380.26   29.80
   7 -14  -2  365.16   32.10
   7 -14  -2  342.07   29.60
  -7 -14   2  349.96   27.90
  -7 -14   2  365.36   29.10
  -7  14  -2  405.66   41.10
  -7  14  -2  355.76   29.00
  -8 -14  -2  390.16   27.90
  -8 -14  -2  409.66   28.90
   8 -14   2  397.16   31.40
   8 -14   2  434.06   28.90
  -8 -14  -2  414.66   28.00
  -8  14   2  382.36   27.40
  -8  14   2  466.25   39.10
  -8  14   2  448.96   32.30
  -8 -14  -2  405.16   29.90
   8 -14   2  382.36   30.20
  -8 -14  -2  420.86   28.90
  -8 -14   2  400.06   28.60
   8 -14  -2  406.16   30.10
  -8 -14   2  385.46   29.00
  -8  14  -2  383.86   35.10
   8 -14  -2  408.66   32.20
  -8  14  -2  388.86   29.40
   8 -14  -2  410.56   31.20
  -8  14  -2  387.56   25.80
  -8 -14   2  411.06   28.60
  -8 -14   2  377.36   29.40
  -8 -14   2  389.56   27.50
  -8  14  -2  443.86   29.60
  -9 -14  -2   97.39   13.60
  -9 -14  -2   96.69   12.30
  -9  14   2   75.69   16.60
  -9 -14  -2  109.19   12.50
   9 -14   2   96.79   14.20
  -9 -14  -2  100.09   12.60
   9 -14   2   85.69   13.00
  -9  14   2  103.19   12.60
  -9  14   2  107.49   14.80
  -9 -14  -2   95.19   12.60
   9 -14  -2  105.49   13.80
  -9  14  -2   84.99   15.90
  -9 -14   2  104.79   12.60
   9 -14  -2   89.09   13.80
   9 -14  -2  121.29   16.50
  -9 -14   2  115.09   13.00
  -9 -14   2   88.69   11.90
  -9 -14   2   85.39   12.70
  -9  14  -2   93.49   13.30
  -9  14  -2  107.89   12.00
  -9 -14   2   87.59   11.80
  10 -14   2  613.54   33.10
 -10  14   2  589.24   33.80
 -10  14  -2  593.94   32.40
  10 -14  -2  582.84   32.30
   0 -15  -2   42.70   19.10
   0 -15  -2   40.10   11.60
   0 -15   2   53.79   13.50
   0  15   2   69.89   18.90
   0 -15  -2   41.80   15.80
   0 -15  -2   51.39   13.90
   0 -15   2   52.09   13.70
   0 -15   2   60.79   20.30
   0 -15  -2   37.70   11.30
   0 -15   2   54.79   20.80
   0 -15   2   39.10   14.10
   0 -15  -2   38.40   10.30
   0  15   2   36.60   11.20
   0 -15   2   51.29   12.20
   0  15  -2   64.09   12.90
  -1  15   2 1139.59   65.59
   1  15  -2 1121.09   64.09
   1 -15   2 1145.59   66.99
  -1  15   2 1105.19   65.69
  -1 -15  -2 1181.98   83.99
  -1  15   2 1164.98   75.19
   1  15  -2 1182.68   71.09
  -1 -15  -2 1207.48   71.79
   1 -15   2 1163.48   68.29
  -1 -15  -2 1138.59   68.19
   1 -15   2 1164.98   70.99
  -1 -15  -2 1079.89   63.59
  -1 -15  -2 1134.89   66.69
   1 -15   2 1282.07   82.59
   1 -15   2 1111.79   64.79
  -1 -15  -2 1143.79   65.89
   1 -15  -2 1314.97   75.09
  -1 -15   2 1337.87   71.09
  -1 -15   2 1194.18   82.89
   1 -15  -2 1309.07   68.39
  -1 -15   2 1293.17   85.59
   1 -15  -2 1298.47   67.89
  -1 -15   2 1295.97   71.59
   1  15   2 1345.87   76.29
  -1 -15   2 1419.56   70.79
  -1  15  -2 1238.18   65.69
  -1 -15   2 1222.08   67.49
  -1 -15   2 1239.78   66.59
  -1 -15   2 1248.48   68.19
   1 -15  -2 1285.27   67.89
   1  15   2 1173.78   64.89
  -1 -15   2 1242.18   64.39
   1 -15  -2 1341.37   83.79
  -2 -15  -2  383.66   28.40
  -2 -15  -2  373.26   28.40
   2 -15   2  387.46   30.70
   2 -15   2  389.56   40.20
  -2 -15  -2  377.86   29.60
  -2 -15  -2  398.96   33.60
   2 -15   2  378.96   31.70
   2 -15   2  383.96   30.30
   2 -15   2  363.76   28.30
  -2  15   2  355.66   29.30
  -2 -15  -2  345.37   39.70
  -2 -15  -2  381.66   44.80
   2 -15   2  349.96   33.30
  -2 -15  -2  414.86   32.20
  -2 -15  -2  393.16   30.40
  -2 -15  -2  424.36   31.20
   2  15  -2  387.56   33.50
  -2  15   2  371.66   28.90
   2  15  -2  384.16   27.60
   2 -15  -2  353.76   29.90
  -2 -15   2  338.47   30.10
  -2 -15   2  348.87   29.00
  -2 -15   2  339.07   29.60
  -2 -15   2  326.87   31.10
  -2  15  -2  344.77   27.80
  -2 -15   2  378.46   30.80
  -2  15  -2  327.27   27.20
  -2 -15   2  380.16   33.40
   2  15   2  308.97   26.70
  -2 -15   2  331.47   28.60
  -2 -15   2  363.86   44.00
  -2 -15   2  364.36   44.50
   2  15   2  402.56   35.90
  -2 -15   2  363.96   27.50
   2 -15  -2  383.86   31.00
   2 -15  -2  371.26   29.30
  -2  15  -2  348.77   28.70
   2 -15  -2  373.96   40.10
  -2 -15   2  386.66   32.70
  -3 -15  -2   21.80    9.80
   3  15  -2   22.90   11.30
  -3 -15  -2   12.20    9.80
   3 -15   2   19.30    9.40
   3 -15   2   21.30   10.40
  -3 -15  -2   13.70   14.40
  -3 -15  -2   13.40   10.30
   3 -15   2   17.80   10.20
  -3  15   2   27.60   10.80
  -3 -15  -2   11.60   17.20
  -3 -15  -2   22.30    9.10
  -3 -15  -2    2.70    8.00
  -3  15   2   17.80    9.10
   3 -15   2   13.20   14.70
  -3 -15  -2   17.20    9.10
  -3 -15  -2   14.60    7.90
   3  15   2    8.00   10.40
  -3 -15   2   -1.70    7.00
  -3 -15   2    3.50   15.60
   3 -15  -2    9.80    9.00
  -3 -15   2   -0.10    6.30
   3 -15  -2    3.70    7.40
  -3 -15   2   11.10    8.40
  -3 -15   2   -1.50    8.10
  -3 -15   2    8.70    8.70
  -3 -15   2    7.00    7.90
   3 -15  -2    2.20    7.80
  -3 -15   2   11.50    9.20
  -3 -15   2    0.50    9.30
  -3 -15   2    5.10    6.90
   3 -15  -2    7.40   13.70
  -3  15  -2    8.80    7.60
  -3  15  -2    1.00    6.60
  -3 -15   2   -0.10   13.80
  -3 -15   2    0.60    9.20
   4 -15   2  511.15   38.90
  -4 -15  -2  504.75   36.50
  -4  15   2  483.65   36.60
  -4 -15  -2  469.15   34.40
   4  15  -2  494.95   39.20
  -4 -15  -2  529.95   38.60
   4 -15   2  528.85   37.30
  -4 -15  -2  503.15   37.00
  -4  15   2  530.55   35.80
  -4 -15  -2  518.35   35.30
  -4 -15  -2  491.45   35.70
  -4 -15  -2  501.35   37.20
   4 -15   2  463.85   44.90
   4 -15   2  534.95   38.20
  -4 -15  -2  481.15   53.09
  -4 -15  -2  515.65   49.80
  -4 -15   2  451.15   50.49
  -4  15  -2  450.85   33.90
  -4 -15   2  477.15   36.70
  -4 -15   2  485.55   36.60
  -4 -15   2  508.15   37.30
  -4  15  -2  461.45   34.30
   4  15   2  508.35   41.80
  -4 -15   2  529.45   53.79
   4 -15  -2  491.75   36.70
   4 -15  -2  511.35   34.80
  -4 -15   2  513.65   35.40
  -4 -15   2  470.35   33.50
  -4 -15   2  552.44   38.50
  -4 -15   2  577.04   38.00
   4 -15  -2  513.35   48.00
   4 -15  -2  546.35   39.20
  -4 -15   2  492.15   36.90
  -4 -15   2  525.95   36.50
  -4 -15   2  529.25   43.70
  -5 -15  -2  702.13   45.10
  -5 -15  -2  652.33   43.00
   5  15  -2  661.83   47.10
  -5  15   2  646.64   45.00
  -5 -15  -2  630.34   43.70
  -5 -15  -2  551.64   57.59
  -5 -15  -2  700.83   44.00
   5 -15   2  679.23   46.30
  -5 -15  -2  589.14   41.30
   5 -15   2  675.03   44.10
  -5  15   2  702.73   42.70
   5 -15   2  610.64   44.20
  -5 -15  -2  641.34   56.79
  -5  15   2  640.14   43.50
  -5 -15  -2  670.73   43.70
  -5 -15  -2  647.64   41.60
  -5 -15   2  705.43   63.09
  -5 -15   2  724.73   42.30
  -5  15  -2  680.03   42.80
  -5 -15   2  693.23   44.70
   5 -15  -2  629.54   40.50
   5 -15  -2  715.23   57.09
  -5 -15   2  747.93   44.50
  -5 -15   2  670.73   43.50
  -5 -15   2  667.83   44.40
  -5 -15   2  649.04   50.09
   5  15   2  711.13   49.80
  -5  15  -2  677.33   42.30
  -5 -15   2  657.43   59.69
   5 -15  -2  727.23   45.70
   5 -15  -2  699.83   44.70
  -5 -15   2  619.04   41.50
  -5 -15   2  661.13   44.10
   5 -15  -2  690.13   46.80
  -6  15   2   35.70   17.50
  -6  15   2   17.10    9.00
  -6 -15  -2   23.70   10.40
   6  15  -2   22.80   11.70
  -6 -15  -2   16.30    8.00
   6 -15   2   28.40   10.90
   6 -15   2   20.60    9.70
  -6 -15  -2   23.30    9.80
   6 -15   2   19.70   10.50
  -6 -15  -2   15.90    9.10
  -6 -15  -2    9.60   16.60
  -6 -15  -2   27.50   10.50
  -6 -15  -2   23.50   15.90
  -6  15   2   22.10    8.60
  -6 -15  -2   18.60    9.10
  -6 -15  -2   20.50    9.00
  -6 -15   2   24.00    8.70
  -6 -15   2   24.50   10.30
   6 -15  -2   37.40   12.40
  -6 -15   2   34.10   10.80
   6 -15  -2   26.10   12.00
  -6 -15   2   20.20   15.30
   6 -15  -2   36.90   11.70
  -6  15  -2   32.00    9.70
   6  15   2   25.10   12.30
  -6 -15   2   41.60   11.00
  -6  15  -2   22.40    9.10
  -6 -15   2   41.00   11.60
  -6 -15   2   39.10   11.60
  -6 -15   2   37.10   13.50
  -7  15   2 1098.59   57.39
  -7  15   2 1006.70   67.59
  -7 -15  -2 1151.68   68.69
   7 -15   2 1082.99   61.79
  -7 -15  -2 1121.79   58.99
  -7 -15  -2 1017.00   58.39
   7 -15   2 1148.59   62.69
  -7  15   2 1164.58   62.29
   7 -15   2 1064.09   58.99
  -7 -15  -2 1088.09   59.49
  -7 -15  -2 1114.99   60.29
  -7 -15  -2 1082.29   61.59
  -7 -15  -2 1127.39   60.29
  -7 -15   2 1098.39   59.79
  -7 -15   2 1103.29   60.39
   7 -15  -2 1161.68   62.09
   7 -15  -2 1145.19   63.79
  -7  15  -2 1151.58   59.69
  -7 -15   2 1120.89   59.79
  -7  15  -2 1100.29   60.09
  -7 -15   2 1129.69   58.89
   7 -15  -2 1134.59   61.39
  -7 -15   2 1043.10   60.99
  -7 -15   2 1053.49   58.69
   8 -15   2  112.79   15.90
  -8 -15  -2  128.29   15.00
   8 -15   2  115.09   13.90
  -8  15   2  138.49   14.80
  -8  15   2  141.59   17.20
  -8 -15  -2  126.89   15.40
  -8 -15  -2  129.99   15.60
  -8 -15  -2  144.69   14.30
  -8 -15  -2  123.79   15.20
   8 -15   2  133.49   16.80
   8 -15  -2  116.49   16.40
  -8  15  -2  120.19   15.30
  -8  15  -2  157.48   14.90
   8 -15  -2  141.29   16.90
  -8 -15   2  138.19   15.00
  -8 -15   2  150.58   14.70
   8 -15  -2  124.89   15.70
  -8 -15   2  133.89   15.50
  -8 -15   2  156.78   21.10
  -8 -15   2  129.69   14.30
  -8 -15   2  133.19   14.90
  -9 -15  -2   44.50    7.90
   9 -15   2   46.40    8.70
  -9  15   2   37.70    7.10
  -9 -15  -2   36.60    7.10
  -9 -15  -2   42.20    7.30
  -9  15   2   39.20    8.30
  -9 -15  -2   43.50    9.80
  -9 -15   2   51.89    8.10
   9 -15  -2   65.09    9.60
   9 -15  -2   54.79    9.30
  -9 -15   2   47.90    7.90
  -9 -15   2   41.00    7.20
  -9  15  -2   70.99   10.20
   0 -16  -2   80.89   19.10
   0  16   2   88.19   15.50
   0 -16   2   67.99   14.80
   0 -16   2   73.99   17.80
   0  16  -2   78.79   13.20
   0 -16  -2   90.49   15.60
   0 -16  -2   66.89   14.00
   0  16   2   86.69   21.10
   0 -16  -2   85.49   14.20
   0 -16   2   73.39   14.50
   0 -16   2   88.99   25.20
   0 -16  -2   85.49   25.20
   0  16   2   92.89   15.40
   0 -16  -2   83.39   16.90
   0 -16   2   76.79   14.50
   1  16  -2  270.47   22.50
   1 -16   2  307.37   27.00
  -1 -16  -2  248.78   21.90
   1 -16   2  295.17   25.70
  -1  16   2  276.87   32.90
   1 -16   2  310.77   24.60
  -1 -16  -2  277.17   26.30
   1  16  -2  291.77   28.70
  -1 -16  -2  291.87   41.40
   1 -16   2  282.57   28.30
  -1  16   2  287.47   24.00
  -1  16   2  274.27   24.10
  -1 -16  -2  268.07   24.80
  -1 -16  -2  259.67   23.40
  -1 -16  -2  298.87   29.90
   1 -16   2  292.47   37.10
  -1 -16   2  208.58   36.20
  -1  16  -2  224.38   21.80
   1  16   2  190.68   21.00
  -1 -16   2  239.38   23.80
   1 -16  -2  241.38   36.90
   1 -16  -2  204.78   22.50
   1  16   2  193.68   29.20
  -1 -16   2  236.58   26.60
  -1 -16   2  215.48   22.60
  -1 -16   2  208.38   23.80
  -1 -16   2  194.98   34.50
   1 -16  -2  228.58   22.70
   1 -16  -2  213.68   22.30
  -1 -16   2  229.58   23.80
  -1  16  -2  237.58   22.60
  -2 -16  -2 1159.18   64.29
  -2 -16  -2 1067.19   64.69
   2 -16   2 1117.69   63.99
  -2 -16  -2 1082.59   63.19
  -2  16   2 1056.89   62.79
   2 -16   2 1211.78   66.69
   2 -16   2 1114.29   77.59
   2  16  -2 1131.69   68.59
  -2 -16  -2 1121.19   67.59
  -2 -16  -2 1130.69   82.49
  -2 -16  -2 1081.89   61.29
  -2 -16  -2 1030.80   62.39
   2 -16   2 1138.59   63.39
  -2 -16  -2  996.30   75.69
  -2 -16  -2 1039.20   60.99
   2 -16   2 1036.40   61.09
  -2  16   2 1052.19   61.59
   2  16  -2 1031.30   60.19
  -2  16  -2 1286.37   64.19
   2 -16  -2 1217.48   64.59
  -2 -16   2 1211.38   61.99
  -2 -16   2 1192.58   64.89
   2  16   2 1248.58   72.79
  -2 -16   2 1139.19   66.59
  -2 -16   2 1122.99   80.59
  -2 -16   2 1223.08   82.79
  -2 -16   2 1192.48   64.69
  -2 -16   2 1214.58   64.29
   2 -16  -2 1239.58   64.29
   2 -16  -2 1241.88   65.39
  -2 -16   2 1305.97   66.79
  -2  16  -2 1180.28   62.69
  -2 -16   2 1211.28   66.59
   2  16   2 1212.28   71.89
  -2  16  -2 1107.89   61.59
  -3 -16  -2  274.37   27.30
   3 -16   2  282.97   26.40
   3 -16   2  303.77   25.30
  -3 -16  -2  297.27   26.80
  -3 -16  -2  285.37   43.20
  -3 -16  -2  279.27   23.90
  -3 -16  -2  273.87   23.80
  -3 -16  -2  277.97   24.60
  -3 -16  -2  291.87   25.10
   3 -16   2  285.37   36.50
   3 -16   2  317.67   26.20
  -3  16   2  246.68   24.30
  -3  16   2  283.47   23.50
  -3 -16  -2  271.17   25.00
   3  16  -2  246.38   21.70
   3  16  -2  287.57   28.80
  -3 -16  -2  263.57   34.90
  -3 -16   2  266.97   25.00
  -3 -16   2  214.88   21.20
  -3 -16   2  236.88   22.60
  -3 -16   2  238.08   24.10
  -3 -16   2  242.28   26.00
  -3 -16   2  246.88   23.70
  -3 -16   2  180.38   33.70
  -3 -16   2  243.28   27.80
  -3  16  -2  234.38   22.30
   3  16   2  240.38   28.70
   3 -16  -2  236.08   23.90
  -3 -16   2  261.77   24.30
  -3 -16   2  189.68   35.30
  -3  16  -2  226.88   22.20
   3 -16  -2  260.47   25.60
   3 -16  -2  248.68   23.50
  -3 -16   2  225.58   23.80
  -4 -16  -2 1220.88   65.99
   4  16  -2 1198.28   71.99
   4 -16   2 1229.68   68.09
  -4 -16  -2 1200.78   68.49
  -4 -16  -2 1043.90   79.69
  -4  16   2 1226.28   65.99
   4 -16   2 1205.78   69.49
  -4  16   2 1171.68   67.49
  -4 -16  -2 1155.78   85.49
  -4 -16  -2 1207.68   68.49
  -4 -16  -2 1218.98   67.59
  -4 -16  -2 1161.88   69.19
  -4 -16  -2 1195.28   66.09
   4 -16   2 1266.67   68.29
  -4 -16  -2 1213.88   67.59
   4 -16   2 1066.69   77.79
   4  16  -2 1168.28   63.39
  -4  16  -2 1241.08   66.29
  -4 -16   2 1155.38   84.19
   4 -16  -2 1352.16   70.89
  -4 -16   2 1282.97   66.99
  -4  16  -2 1301.77   66.79
  -4 -16   2 1285.47   69.39
   4  16   2 1342.67   76.09
  -4 -16   2 1283.17   68.49
  -4 -16   2 1313.57   69.09
   4 -16  -2 1293.17   66.49
  -4 -16   2 1267.57   87.59
  -4 -16   2 1289.37   65.99
  -4 -16   2 1363.06   68.79
  -4 -16   2 1260.17   68.89
  -4 -16   2 1318.67   70.29
   4 -16  -2 1331.17   69.29
  -5 -16  -2  349.37   27.30
  -5 -16  -2  337.97   28.60
  -5 -16  -2  365.26   28.40
   5  16  -2  347.37   32.70
  -5 -16  -2  368.96   27.20
  -5 -16  -2  345.97   28.80
   5 -16   2  374.86   29.00
   5 -16   2  350.46   27.90
  -5  16   2  339.17   28.60
  -5 -16  -2  302.77   53.39
  -5  16   2  370.26   27.10
  -5 -16  -2  298.27   51.99
   5 -16   2  371.56   30.60
  -5 -16  -2  364.16   28.30
  -5 -16  -2  342.97   29.00
  -5 -16   2  333.87   28.70
   5 -16  -2  338.87   29.60
  -5 -16   2  340.27   26.90
   5 -16  -2  370.56   29.40
  -5 -16   2  360.76   29.30
  -5 -16   2  346.47   27.70
   5 -16  -2  345.77   25.90
   5  16   2  345.17   39.20
  -5 -16   2  386.36   27.20
  -5 -16   2  366.76   27.80
  -5 -16   2  245.08   43.30
  -5 -16   2  364.36   29.20
  -5  16  -2  348.67   26.90
  -5  16  -2  341.47   26.90
  -6 -16  -2   72.39   13.60
   6 -16   2   98.79   15.50
  -6 -16  -2   74.79   12.60
  -6 -16  -2   92.59   14.40
  -6 -16  -2   83.09   13.50
  -6 -16  -2   65.79   12.80
   6 -16   2   90.89   16.00
  -6 -16  -2   74.59   14.30
   6 -16   2   70.39   12.70
  -6 -16  -2   78.99   12.60
  -6  16   2   75.99   14.20
  -6 -16   2   67.69   12.20
  -6 -16   2   57.89   12.50
  -6 -16   2   81.29   13.60
  -6  16  -2   52.69   11.80
   6 -16  -2   66.29   12.30
  -6  16  -2   75.19   13.10
  -6 -16   2   65.69   13.20
  -6 -16   2   63.89   12.50
  -6 -16   2   68.89   13.90
   6 -16  -2   82.59   14.40
   6 -16  -2   84.39   15.80
  -7 -16  -2  145.19   14.80
  -7  16   2  145.09   13.90
  -7  16   2  148.09   17.90
   7 -16   2  172.48   18.10
  -7 -16  -2  125.79   15.70
   7 -16   2  142.39   16.20
  -7 -16  -2  152.38   16.60
  -7 -16  -2  180.38   17.40
  -7 -16  -2  137.09   14.90
   7 -16   2  159.68   18.30
  -7 -16  -2  164.28   16.60
   7 -16  -2  152.68   17.90
  -7  16  -2  151.08   15.50
  -7 -16   2  153.98   15.30
  -7 -16   2  142.79   15.60
  -7 -16   2  149.09   15.70
  -7 -16   2  140.09   16.50
   7 -16  -2  153.78   18.50
  -7  16  -2  158.88   16.50
   7 -16  -2  155.78   17.20
  -7 -16   2  151.58   16.40
  -7 -16   2  158.28   15.80
  -8  16   2  385.56   23.10
   8 -16   2  407.26   26.10
  -8  16   2  429.16   26.70
  -8 -16  -2  385.96   25.30
  -8 -16  -2  366.66   24.40
  -8 -16  -2  404.46   24.20
  -8 -16  -2  389.66   25.00
   8 -16   2  402.86   24.40
  -8  16  -2  418.96   23.80
   8 -16  -2  394.16   24.90
  -8 -16   2  413.86   25.10
  -8 -16   2  405.16   24.50
   8 -16  -2  397.66   33.30
  -8 -16   2  395.96   24.30
   8 -16  -2  446.16   26.50
  -8  16  -2  400.66   25.30
  -8 -16   2  394.16   25.30
   0  17   2  623.64   40.70
   0 -17  -2  626.24   39.60
   0 -17  -2  678.13   48.10
   0  17  -2  643.34   40.60
   0 -17  -2  754.52   44.20
   0  17   2  722.53   42.40
   0 -17   2  702.13   42.60
   0 -17  -2  645.24   44.10
   0 -17   2  670.93   46.50
   0 -17  -2  670.03   42.00
   0  17   2  694.93   51.49
   0 -17   2  725.83   43.80
   0 -17   2  679.23   43.60
   0 -17   2  737.43   59.09
   0 -17  -2  655.13   57.89
  -1 -17  -2  837.82   53.19
   1 -17   2  816.12   48.70
  -1 -17  -2  800.42   49.40
   1 -17   2  860.91   63.99
  -1 -17  -2  856.81   47.50
   1 -17   2  816.72   52.59
  -1 -17  -2  819.52   46.30
  -1 -17  -2  817.52   65.39
  -1  17   2  840.32   47.20
   1 -17   2  859.21   47.40
  -1  17   2  787.72   47.00
   1 -17   2  819.12   49.70
   1  17  -2  789.02   45.70
  -1 -17  -2  824.42   48.50
   1  17   2  767.72   45.80
  -1 -17   2  749.13   48.10
   1 -17  -2  742.03   47.10
  -1 -17   2  788.82   48.20
   1  17   2  768.42   55.69
  -1  17  -2  800.82   47.30
   1 -17  -2  725.13   60.99
  -1 -17   2  729.43   46.70
  -1  17  -2  789.92   46.50
   1  17   2  798.22   47.10
  -1 -17   2  821.72   63.29
  -1 -17   2  776.22   50.59
   1 -17  -2  811.92   48.20
  -1 -17   2  718.33   61.89
   1 -17  -2  774.62   47.30
   2 -17   2  317.07   26.20
   2  17  -2  326.17   25.70
  -2 -17  -2  340.57   31.40
  -2 -17  -2  318.67   26.20
  -2 -17  -2  309.07   45.00
  -2 -17  -2  314.07   28.80
   2 -17   2  323.97   28.80
  -2  17   2  336.87   26.80
   2  17  -2  353.86   32.40
   2 -17   2  312.17   38.90
  -2  17   2  311.87   26.80
  -2 -17  -2  314.07   27.70
   2 -17   2  330.27   28.10
  -2 -17   2  384.26   29.70
   2  17   2  373.06   35.50
  -2 -17   2  377.36   26.40
  -2 -17   2  419.86   30.50
  -2 -17   2  379.96   43.90
   2 -17  -2  393.96   28.70
   2 -17  -2  418.06   29.80
  -2 -17   2  400.76   29.40
   2 -17  -2  373.66   28.50
  -2  17  -2  428.36   28.50
  -2  17  -2  413.26   28.50
  -2 -17   2  365.96   41.60
  -2 -17   2  433.76   32.80
  -2 -17   2  417.06   29.80
  -3 -17  -2  225.18   20.40
   3  17  -2  203.28   18.30
  -3 -17  -2  213.48   22.50
   3 -17   2  218.98   33.70
   3  17  -2  202.68   24.50
  -3 -17  -2  231.58   21.60
  -3 -17  -2  205.28   33.60
  -3 -17  -2  240.78   21.90
  -3 -17  -2  229.48   20.20
   3 -17   2  225.38   22.90
  -3 -17  -2  215.18   37.00
  -3 -17  -2  232.18   21.70
  -3  17   2  229.68   22.00
  -3 -17  -2  165.28   22.40
   3 -17   2  220.58   20.70
  -3  17   2  221.68   20.40
   3 -17   2  211.18   21.70
  -3 -17   2  202.08   19.10
  -3 -17   2  169.58   21.70
  -3  17  -2  157.78   19.50
  -3 -17   2  199.98   22.60
   3 -17  -2  236.08   21.80
  -3 -17   2  215.58   21.50
  -3 -17   2  182.68   22.00
   3 -17  -2  210.98   21.90
  -3 -17   2  195.48   20.60
  -3 -17   2  185.18   32.60
   3  17   2  167.28   25.00
   3 -17  -2  196.58   19.90
  -3 -17   2  160.98   31.80
  -3  17  -2  202.38   18.90
  -3 -17   2  220.28   21.90
  -3 -17   2  201.08   19.80
   4  17  -2  228.28   18.80
  -4 -17  -2  212.68   21.20
   4 -17   2  218.98   23.20
  -4  17   2  204.28   20.10
  -4 -17  -2  201.98   23.90
  -4  17   2  221.18   21.80
  -4 -17  -2  202.58   20.10
  -4 -17  -2  199.08   20.00
  -4 -17  -2  215.48   21.80
   4 -17   2  213.78   21.50
  -4 -17  -2  209.98   22.40
   4 -17   2  218.38   21.00
  -4 -17  -2  199.18   21.00
  -4  17  -2  256.27   21.30
  -4  17  -2  292.37   22.60
  -4 -17   2  279.07   22.40
   4 -17  -2  259.47   21.20
  -4 -17   2  281.77   21.70
  -4 -17   2  283.27   24.20
  -4 -17   2  275.47   24.50
   4 -17  -2  275.77   23.40
  -4 -17   2  270.27   23.10
   4 -17  -2  251.07   23.50
  -4 -17   2  251.97   23.30
  -4 -17   2  271.27   22.20
  -5  17   2  472.55   30.30
  -5 -17  -2  453.25   32.60
  -5 -17  -2  459.45   33.10
  -5 -17  -2  452.65   30.50
   5 -17   2  509.75   34.60
   5 -17   2  437.76   31.20
  -5  17   2  506.45   32.80
  -5 -17  -2  471.35   32.30
   5 -17   2  484.25   31.90
  -5 -17  -2  474.45   31.60
  -5 -17  -2  496.95   31.80
  -5 -17  -2  476.45   33.30
  -5 -17   2  463.85   32.80
  -5 -17   2  472.25   30.60
  -5  17  -2  471.35   31.10
  -5 -17   2  449.95   32.70
  -5  17  -2  516.75   31.50
  -5 -17   2  488.65   33.40
   5 -17  -2  467.65   29.80
   5 -17  -2  502.25   33.20
  -5 -17   2  458.75   31.60
  -5 -17   2  470.95   30.80
   5 -17  -2  515.45   34.30
  -5 -17   2  461.75   31.20
  -6 -17  -2  446.96   29.90
   6 -17   2  478.75   29.70
  -6 -17  -2  471.75   29.80
  -6  17   2  532.65   31.20
  -6 -17  -2  482.85   28.90
   6 -17   2  527.55   30.10
  -6 -17  -2  469.95   28.50
   6 -17   2  504.55   31.80
  -6 -17  -2  465.25   28.60
  -6 -17  -2  462.05   30.20
  -6 -17  -2  485.15   30.00
  -6 -17   2  387.06   28.90
  -6 -17   2  417.86   27.70
  -6 -17   2  397.16   27.80
  -6 -17   2  406.96   28.40
   6 -17  -2  420.96   29.40
   6 -17  -2  370.26   29.40
  -6 -17   2  388.26   29.10
  -6 -17   2  384.76   28.70
  -6  17  -2  375.06   27.70
  -6  17  -2  425.76   28.00
   7 -17   2  483.25   30.60
  -7  17   2  557.54   31.40
  -7 -17  -2  508.05   29.80
  -7 -17  -2  486.35   30.20
   7 -17   2  541.45   29.80
  -7 -17  -2  516.35   30.40
   7 -17   2  519.35   30.20
  -7 -17  -2  489.65   30.90
  -7 -17  -2  531.05   29.30
  -7 -17   2  522.75   30.90
  -7 -17   2  493.85   29.50
  -7 -17   2  454.95   30.20
   7 -17  -2  479.55   31.20
  -7  17  -2  521.15   28.90
  -7 -17   2  462.65   29.00
  -7  17  -2  509.05   29.90
  -7 -17   2  535.65   29.50
   7 -17  -2  505.65   30.40
  -7 -17   2  499.75   29.20
  -8 -17  -2  181.28   14.20
  -8 -17  -2  199.48   14.10
  -8  17   2  201.38   14.80
   8 -17   2  182.28   14.30
  -8 -17   2  209.48   14.30
  -8 -17   2  208.08   14.60
  -8  17  -2  198.88   14.30
   8 -17  -2  224.38   14.80
  -8 -17   2  220.28   14.00
   0  18  -2  349.57   25.40
   0 -18  -2  381.46   27.50
   0 -18  -2  322.77   27.40
   0  18   2  384.26   26.50
   0 -18   2  363.46   27.70
   0 -18   2  384.46   30.80
   0 -18  -2  340.17   24.30
   0  18   2  307.37   24.60
   0 -18   2  327.97   25.80
   0  18  -2  328.57   26.00
   0 -18  -2  354.96   26.10
   0 -18   2  357.56   27.50
   1  18  -2  148.49   15.50
   1 -18   2  153.38   18.70
  -1 -18  -2  131.39   17.20
  -1  18   2  177.18   19.30
  -1  18   2  115.19   15.60
  -1 -18  -2  140.49   18.90
  -1 -18  -2  135.89   16.50
   1 -18   2  168.18   20.30
   1 -18   2  150.98   18.10
  -1 -18  -2  145.69   17.40
  -1  18  -2  137.59   17.40
   1 -18  -2  142.39   17.50
  -1 -18   2  134.09   17.90
   1  18   2  107.79   15.50
  -1 -18   2  139.19   18.20
   1 -18  -2  138.39   18.30
  -1 -18   2  120.59   16.80
  -1  18  -2  159.58   16.80
   1  18   2  131.99   15.80
  -1 -18   2  140.89   19.90
   2 -18   2  425.16   28.90
  -2 -18  -2  440.86   30.70
   2  18  -2  433.96   28.40
  -2 -18  -2  425.86   31.60
   2 -18   2  474.55   31.60
  -2 -18  -2  511.65   35.60
  -2  18   2  468.55   30.10
  -2 -18  -2  439.96   29.00
  -2  18   2  443.16   30.50
   2 -18   2  435.86   31.80
  -2  18  -2  429.76   29.50
  -2  18  -2  427.26   29.30
  -2 -18   2  410.76   30.00
   2  18   2  435.96   29.70
  -2 -18   2  438.66   30.60
   2 -18  -2  402.76   30.00
  -2 -18   2  431.56   33.10
  -2 -18   2  452.15   31.00
   2 -18  -2  458.05   30.50
   2 -18  -2  436.46   30.40
  -2 -18   2  442.36   31.10
  -2 -18   2  453.75   28.70
  -3  18   2  683.03   42.10
   3  18  -2  718.13   39.70
  -3 -18  -2  684.93   41.60
  -3 -18  -2  689.23   45.10
  -3 -18  -2  681.73   43.60
   3 -18   2  710.23   43.90
  -3 -18  -2  733.03   42.90
  -3 -18  -2  688.83   40.60
   3 -18   2  716.23   43.20
  -3  18   2  767.12   41.60
  -3 -18  -2  659.53   40.40
  -3 -18  -2  677.93   42.00
   3 -18   2  719.63   42.70
  -3 -18   2  710.63   40.50
   3  18   2  711.23   41.10
  -3 -18   2  755.02   43.10
  -3  18  -2  729.73   40.50
  -3 -18   2  747.93   43.50
  -3  18  -2  748.93   41.70
  -3 -18   2  776.92   45.60
   3 -18  -2  720.73   41.70
  -3 -18   2  743.73   42.20
   3 -18  -2  737.93   42.70
   3 -18  -2  700.53   42.30
   4  18  -2  259.57   19.40
  -4  18   2  301.27   21.80
  -4 -18  -2  282.07   22.60
  -4 -18  -2  313.07   25.70
  -4 -18  -2  265.07   22.40
  -4 -18  -2  258.17   21.20
   4 -18   2  256.37   23.30
   4 -18   2  311.67   23.60
  -4 -18  -2  273.37   24.00
  -4  18   2  287.57   23.00
  -4 -18  -2  275.27   21.50
  -4 -18  -2  264.47   22.50
   4 -18   2  269.17   21.20
   4 -18  -2  318.67   22.10
  -4 -18   2  302.67   22.10
  -4 -18   2  296.47   21.60
  -4 -18   2  309.37   22.40
  -4 -18   2  274.57   22.90
  -4 -18   2  313.57   23.20
  -4 -18   2  304.37   24.10
  -4  18  -2  296.87   21.60
   4  18   2  299.27   21.80
   4 -18  -2  315.67   23.90
   4 -18  -2  326.77   23.60
  -4  18  -2  323.07   22.80
  -4 -18   2  311.17   25.40
  -5 -18  -2  309.97   23.20
  -5 -18  -2  265.87   21.20
  -5  18   2  295.27   19.50
  -5 -18  -2  289.47   20.60
  -5 -18  -2  286.27   20.60
   5 -18   2  280.07   20.20
   5 -18   2  284.37   22.40
  -5 -18  -2  265.67   19.90
  -5 -18  -2  281.97   21.50
   5 -18   2  301.67   21.80
  -5  18   2  281.07   21.50
  -5 -18  -2  266.97   22.20
   5 -18  -2  237.68   18.60
  -5  18  -2  256.47   19.90
  -5 -18   2  276.87   22.10
   5  18   2  278.17   19.60
   5 -18  -2  255.17   21.80
  -5 -18   2  267.87   22.20
  -5 -18   2  254.37   24.70
  -5 -18   2  257.97   19.70
  -5 -18   2  259.07   20.60
  -5 -18   2  272.77   20.20
   5 -18  -2  276.67   21.20
  -5 -18   2  254.77   21.00
  -5  18  -2  285.67   20.50
  -6 -18  -2  301.37   19.80
   6 -18   2  279.27   19.40
  -6 -18  -2  259.07   21.60
  -6 -18  -2  270.17   20.10
   6 -18   2  270.87   21.10
   6 -18   2  273.37   19.90
  -6 -18  -2  287.37   20.80
  -6 -18  -2  276.57   19.70
  -6 -18  -2  264.77   20.00
  -6  18   2  300.67   21.00
  -6 -18  -2  279.87   19.10
  -6  18  -2  325.27   19.80
  -6 -18   2  284.17   20.60
  -6 -18   2  306.57   20.00
  -6 -18   2  317.07   20.20
  -6  18  -2  292.37   19.80
   6  18   2  296.37   18.60
   6 -18  -2  327.47   21.30
  -6 -18   2  309.87   19.70
  -6 -18   2  304.67   21.50
   7 -18   2   88.59   13.20
  -7 -18  -2   89.49    8.70
  -7 -18  -2   81.29    8.80
  -7 -18  -2   70.19    9.10
  -7  18   2   79.29    9.50
  -7 -18  -2   89.29    9.40
  -7  18  -2   68.09    9.00
  -7 -18   2   73.49    8.40
  -7 -18   2   63.89    8.70
   7 -18  -2   59.79    8.40
  -7 -18   2   73.99    8.70
  -7 -18   2   69.89    8.50
   0  19   2  947.31   51.89
   0  19  -2 1014.20   53.49
   0 -19  -2 1035.30   62.29
   0 -19  -2 1028.40   53.29
   0 -19   2 1042.70   54.09
   0  19  -2 1016.70   52.79
   0 -19   2 1028.90   54.59
   0  19   2 1024.50   53.29
   0 -19  -2  984.60   54.09
   0 -19   2 1017.40   54.69
  -1  19   2  111.29   13.90
   1  19  -2  105.39   12.90
   1  19  -2  124.39   14.90
  -1 -19  -2  117.89   16.00
   1 -19   2  131.29   15.50
  -1 -19  -2  108.99   13.20
  -1  19   2  116.49   14.40
   1 -19   2   91.59   13.70
   1 -19   2  118.69   15.30
  -1 -19  -2   99.99   12.20
  -1 -19  -2  113.69   14.40
   1 -19  -2   96.09   13.20
  -1 -19   2  105.79   14.00
   1  19   2   92.19   12.90
  -1 -19   2  103.29   16.70
  -1  19  -2   96.99   13.10
  -1 -19   2  101.59   14.20
   1 -19  -2  108.09   14.80
  -1 -19   2  117.19   15.00
  -1  19  -2  101.59   13.00
   2 -19   2  331.27   23.40
  -2 -19  -2  344.77   25.20
  -2 -19  -2  339.37   26.20
   2 -19   2  382.16   25.80
   2  19  -2  341.87   24.50
  -2  19   2  375.16   24.60
   2 -19   2  339.37   25.40
  -2  19   2  383.56   25.20
  -2 -19  -2  338.37   23.60
   2  19  -2  363.56   23.40
  -2 -19   2  347.87   24.80
  -2  19  -2  359.86   29.80
   2 -19  -2  364.06   24.90
   2 -19  -2  342.37   24.50
   2  19   2  359.26   24.30
  -2 -19   2  338.57   24.90
  -2  19  -2  380.46   24.90
  -2 -19   2  374.16   28.20
  -2 -19   2  383.26   25.90
  -3  19   2  395.46   25.20
   3 -19   2  398.96   26.60
  -3 -19  -2  367.76   24.80
   3 -19   2  384.36   27.00
   3  19  -2  390.66   24.10
  -3 -19  -2  394.36   27.90
  -3 -19  -2  399.16   26.30
  -3  19   2  372.16   25.70
  -3 -19   2  412.86   29.10
  -3 -19   2  423.26   26.00
   3 -19  -2  391.76   25.50
  -3  19  -2  402.56   25.70
   3 -19  -2  395.76   26.20
   3  19   2  430.56   25.70
  -3 -19   2  389.96   26.50
  -3 -19   2  405.26   24.60
   3 -19  -2  393.16   26.10
  -3 -19   2  384.86   26.20
  -4  19   2  131.39   12.60
  -4 -19  -2  132.59   12.80
  -4  19   2  104.29   13.00
   4 -19   2  129.49   15.40
  -4 -19  -2  113.59   14.50
  -4 -19  -2  125.19   13.30
   4 -19   2  144.39   14.30
  -4 -19  -2  127.39   12.80
  -4 -19  -2  124.19   13.80
  -4 -19   2  149.39   13.10
   4 -19  -2  134.19   14.10
  -4  19  -2  127.69   12.50
  -4 -19   2  131.89   13.40
  -4 -19   2  137.89   14.60
   4  19   2  134.99   12.60
   4 -19  -2  153.68   13.30
  -4 -19   2  157.28   16.20
   4 -19  -2  131.99   15.70
  -4 -19   2  136.99   12.70
  -4 -19   2  144.29   12.80
  -4  19  -2  159.28   13.80
  -5 -19  -2  201.28   14.90
  -5  19   2  241.48   14.50
  -5 -19  -2  215.38   15.20
  -5 -19  -2  225.38   16.20
  -5  19   2  223.68   16.30
  -5 -19  -2  252.87   18.10
   5 -19   2  220.68   16.00
  -5 -19  -2  228.78   15.40
   5  19   2  182.98   14.10
  -5 -19   2  194.98   15.50
  -5 -19   2  182.58   16.60
   5 -19  -2  180.58   15.70
  -5  19  -2  168.48   14.40
  -5 -19   2  161.98   15.30
  -5  19  -2  159.98   13.70
  -5 -19   2  184.68   14.40
  -5 -19   2  188.68   14.50
  -6 -19  -2  828.82   40.70
   6 -19   2  816.42   39.50
   6  19  -2  801.62   39.60
  -6 -19  -2  742.03   39.00
  -6  19   2  871.81   40.40
  -6 -19  -2  774.12   40.20
  -6 -19  -2  812.92   39.30
  -6 -19   2  792.22   40.40
  -6 -19   2  762.72   42.20
  -6 -19   2  783.32   38.90
  -6 -19   2  783.12   39.30
   6 -19  -2  802.32   40.00
   0 -20   2  382.66   25.20
   0  20  -2  404.96   24.70
   0  20   2  425.76   25.00
   0 -20   2  409.26   25.80
   0 -20   2  408.56   25.00
   0 -20  -2  392.36   25.40
   0 -20  -2  401.56   24.20
   0  20  -2  392.66   24.60
   1 -20   2  289.47   19.50
  -1  20   2  275.87   18.80
  -1 -20  -2  295.37   21.40
   1 -20   2  289.87   20.80
  -1  20   2  311.47   20.10
   1 -20   2  294.97   20.90
   1  20  -2  305.37   20.20
  -1 -20  -2  323.17   25.30
  -1 -20  -2  292.87   20.70
   1  20  -2  285.87   19.10
  -1  20  -2  283.27   19.50
   1  20   2  294.17   19.10
   1  20   2  264.77   19.40
   1 -20  -2  287.57   19.60
   1 -20  -2  277.77   20.10
  -1 -20   2  278.47   20.00
  -1 -20   2  282.07   20.30
  -1  20  -2  285.37   18.90
   2 -20   2  148.19   14.90
  -2 -20  -2  156.88   12.70
  -2  20   2  180.98   14.00
  -2 -20  -2  156.78   15.20
  -2  20   2  150.08   13.10
  -2 -20  -2  178.18   14.50
   2  20  -2  161.68   13.80
   2 -20   2  166.78   14.80
   2  20  -2  160.08   12.80
  -2 -20   2  127.99   13.30
  -2  20  -2  140.79   13.10
   2 -20  -2  150.18   13.50
  -2 -20   2  142.49   13.30
   2  20   2  139.59   12.90
   2  20   2  133.59   12.60
   2 -20  -2  127.09   13.10
  -3 -20  -2  884.11   45.90
   3 -20   2  890.31   45.00
  -3 -20  -2  864.51   43.30
   3  20  -2  845.22   42.10
  -3  20   2  869.11   43.80
  -3 -20  -2  859.81   44.40
  -3  20   2  887.81   43.40
   3  20  -2  888.31   44.50
  -3 -20   2  858.31   43.30
  -3 -20   2  869.71   44.30
  -3 -20   2  865.41   46.40
  -3 -20   2  833.52   42.80
   3 -20  -2  856.71   43.50
  -3  20  -2  916.31   44.10
  -3 -20   2  834.12   43.70
   3 -20  -2  876.71   44.20
   3  20   2  882.71   43.60
  -4 -20  -2   51.29    7.30
  -4  20   2   53.59    7.50
   4  20  -2   60.79    8.20
  -4  20   2   52.49    7.00
  -4 -20  -2   48.40    7.40
   4 -20   2   51.79    7.90
  -4 -20  -2   55.69    9.00
  -4 -20   2   62.29    8.40
  -4 -20   2   58.09    9.10
  -4 -20   2   59.89    7.50
  -4 -20   2   57.59    8.20
  -4  20  -2   67.29    8.30
   4  20   2   60.59    7.40
   4 -20  -2   62.09    8.20
   0  21  -2  856.41   41.20
   0  21   2  859.11   41.50
   0 -21  -2  870.61   42.30
   0 -21   2  846.42   41.90
   0 -21   2  796.72   40.90
   0  21  -2  821.82   42.30
   1  21  -2  206.48   12.90
  -1 -21  -2  188.48   13.40
  -1  21   2  196.58   12.90
   1  21  -2  191.68   12.20
   1 -21   2  194.98   13.70
  -1  21  -2  154.58   11.90
   1 -21  -2  142.49   12.40
   1  21   2  140.49   11.90
  -1 -21   2  145.89   12.10
  -1 -21   2  137.59   11.90
  -2 -21  -2  240.38   15.50
   2  21  -2  235.98   15.10
  -2  21   2  238.78   14.70
   2 -21   2  233.58   15.60
  -2  21  -2  233.18   14.80
  -2 -21   2  215.98   14.90
   2  21   2  232.88   14.90
   0   0   3    7.10    7.40
   0   0  -3    2.10    5.50
   1   0   3 2155.18   93.99
  -1   0   3 2177.28  103.69
  -1   0  -3 1879.01   97.59
   1   0  -3 2091.59   97.19
   2   0   3 2473.45  112.29
  -2   0   3 2553.04  130.29
  -2   0   3 2660.53  130.49
  -3   0  -3  227.88   25.20
  -3   0   3  205.28   32.70
   3   0   3  209.78   12.90
  -3   0   3  206.28   31.40
  -4   0   3  469.75   41.40
  -4   0  -3  488.05   32.90
  -4   0  -3  513.65   43.20
   4   0   3  494.05   32.60
  -4   0  -3  465.35   40.10
  -4   0  -3  500.05   43.90
  -4   0   3  491.45   49.99
  -4   0   3  524.25   51.69
  -5   0  -3 2970.80  139.39
  -5   0  -3 2833.82  135.19
  -5   0   3 2758.82  164.58
  -5   0   3 2850.31  165.28
  -5   0   3 2952.70  154.38
  -5   0   3 2832.12  142.39
  -5   0  -3 2922.71  158.08
  -5   0  -3 3060.79  155.28
  -5   0  -3 2921.81  150.98
  -5   0   3 2901.31  140.99
  -6   0   3   12.80   18.30
  -6   0  -3   -1.50   14.30
  -6   0   3   13.30   20.10
  -6   0   3    3.80   11.10
  -6   0  -3    6.90    8.10
  -6   0  -3    5.20   14.50
  -6   0   3   17.50   11.30
  -6   0  -3    5.10   14.90
  -6   0   3   -6.70   13.70
  -7   0  -3 2520.45  124.99
   7   0  -3 2434.66  125.69
  -7   0   3 2723.53  156.18
  -7   0  -3 2718.63  132.19
  -7   0  -3 2547.84  160.68
  -7   0   3 2569.44  170.88
  -7   0   3 2632.54  127.49
  -7   0  -3 2633.54  150.38
  -7   0  -3 2722.13  156.08
  -7   0   3 2599.34  124.59
  -7   0   3 2481.45  166.78
   8   0   3   55.39   18.80
  -8   0   3   39.30   11.30
  -8   0  -3   56.69   23.60
  -8   0   3   65.69   28.40
  -8   0  -3   52.69   25.60
  -8   0  -3   47.30   12.90
  -9   0   3  265.47   24.80
  -9   0   3  261.07   26.30
  -9   0  -3  231.58   24.20
  -9   0  -3  224.58   43.90
  -9   0   3  269.37   26.10
  -9   0   3  260.87   25.90
  -9   0  -3  243.48   50.19
  -9   0  -3  234.28   29.10
  -9   0   3  262.07   26.10
  -9   0  -3  246.98   28.10
  -9   0   3  250.67   25.80
  -9   0   3  250.67   26.20
  -9   0  -3  281.97   27.80
  -9   0   3  300.27   55.59
  -9   0  -3  241.48   23.80
 -10   0   3   11.10   22.20
 -10   0  -3    3.60   22.10
 -10   0  -3    5.60   10.10
 -10   0  -3    6.50    9.60
 -10   0   3    1.80    9.40
 -10   0   3   11.00    8.90
 -10   0   3   27.30   10.50
 -10   0  -3    4.10    8.00
 -10   0   3    0.00    9.10
 -10   0   3   -1.10    8.20
 -10   0   3   -5.80    7.30
 -10   0  -3    4.60   10.30
 -10   0  -3   -6.10   15.10
 -10   0  -3    9.00    8.00
 -10   0   3    2.70    7.90
 -11   0   3  384.96   31.70
 -11   0  -3  402.46   34.60
 -11   0   3  413.66   33.60
 -11   0   3  409.06   32.70
 -11   0  -3  386.96   36.60
 -11   0  -3  388.76   33.90
 -11   0   3  401.56   33.40
 -11   0   3  369.16   33.10
 -11   0   3  389.06   33.40
 -11   0  -3  457.75   32.60
 -11   0  -3  392.56   30.40
 -12   0   3    1.70    8.20
 -12   0  -3   11.50   11.20
 -12   0  -3   -4.30    6.40
 -12   0   3   -2.30    7.90
 -12   0   3   10.60    9.70
 -12   0  -3   -3.70    8.70
 -12   0   3    6.90   11.30
 -12   0  -3    3.70    9.20
   0   1   3   34.50    9.30
   0  -1  -3   32.40    7.60
   0   1  -3   34.60   12.90
   0  -1   3   46.70   11.50
   1  -1   3  640.74   30.90
  -1  -1  -3  584.24   31.40
   1   1  -3  606.04   35.70
  -1   1   3  616.54   38.80
  -1   1   3  626.64   40.60
  -1  -1   3  528.25   40.70
   1   1   3  478.45   30.70
  -2   1   3 5443.86  233.78
   2   1  -3 5215.08  223.98
  -2   1   3 5381.46  232.48
  -2  -1  -3 5395.56  222.68
  -2  -1   3 4395.66  232.58
  -2  -1   3 4595.14  233.38
  -2   1  -3 4264.37  225.48
  -3   1   3 1345.17   85.59
  -3   1   3 1326.27   84.09
  -3  -1  -3 1450.85   76.89
  -3  -1   3 1514.25   88.99
   3   1   3 1329.47   66.29
  -3   1  -3 1408.96   81.49
  -3  -1   3 1499.85   88.79
  -4  -1  -3 5560.94  253.67
  -4  -1  -3 5940.71  264.37
  -4   1   3 5656.33  265.97
  -4   1   3 5479.75  274.07
  -4  -1  -3 6020.40  266.07
  -4   1   3 5914.31  277.97
  -4   1  -3 5547.15  252.67
  -4  -1   3 5288.67  255.47
  -4  -1   3 5269.77  263.17
  -4   1  -3 5740.43  262.87
  -4  -1   3 5856.81  277.97
  -4  -1   3 5733.83  278.17
  -4   1  -3 5548.45  269.77
   4   1   3 5053.39  247.98
  -4   1  -3 5993.30  268.17
  -5   1   3  294.37   28.70
  -5   1   3  277.67   36.80
  -5  -1  -3  313.77   36.90
  -5  -1  -3  312.47   35.60
  -5  -1  -3  291.57   24.20
  -5   1   3  283.27   42.00
  -5   1   3  301.97   45.50
  -5  -1  -3  293.57   26.60
   5  -1   3  275.97   19.70
  -5   1   3  307.57   29.70
  -5  -1   3  311.67   30.00
  -5   1  -3  332.17   40.80
  -5   1  -3  310.47   22.80
  -5  -1   3  296.67   43.80
  -5   1  -3  308.57   26.10
  -5  -1   3  332.07   37.90
  -5   1  -3  314.97   34.70
  -5  -1   3  334.17   46.20
  -5   1  -3  338.17   37.90
  -6  -1  -3   93.79   25.90
  -6  -1  -3   97.49   15.80
  -6   1   3   68.99   28.30
  -6   1   3   50.59   16.40
  -6  -1  -3   74.99   16.60
  -6   1   3   82.89   30.30
  -6  -1  -3   68.79   22.80
  -6  -1  -3   65.89   23.10
  -6   1   3   79.79   19.40
  -6   1   3   69.99   24.00
   6  -1  -3   88.09   14.90
  -6   1  -3  106.19   26.10
  -6   1  -3  104.89   18.30
  -6  -1   3   97.09   31.30
  -6  -1   3   77.39   24.90
  -6   1  -3   84.19   27.70
  -6  -1   3   80.19   18.90
  -6   1  -3  104.39   29.20
  -6  -1   3   85.89   31.10
  -7  -1  -3   -6.70   14.80
  -7   1   3    5.70   12.40
  -7  -1  -3   11.20   10.30
  -7   1   3    6.10    7.20
  -7   1   3    1.20   16.40
   7  -1   3    9.00    6.80
  -7   1   3    8.30    7.20
   7   1  -3    2.40   10.70
  -7   1   3    5.70   27.20
  -7  -1  -3    5.50    7.70
  -7  -1  -3    4.20   15.00
  -7   1   3    0.20   18.10
  -7   1  -3   16.80   19.90
  -7   1  -3   20.20   10.80
   7  -1  -3   16.90    8.90
  -7  -1   3   23.40   23.10
  -7  -1   3   16.10    8.40
  -7  -1   3    2.00   20.00
  -7   1  -3   19.80   18.40
  -7   1  -3   20.70    9.80
  -7   1  -3   20.40   20.00
  -7  -1   3    8.50   16.50
  -7  -1   3   15.20   12.90
  -8   1   3  918.61   55.49
  -8   1   3  934.41   55.09
  -8  -1  -3  899.61   56.29
  -8  -1  -3  940.91   81.89
  -8  -1  -3  953.00   79.29
  -8   1   3  918.11   83.49
  -8  -1  -3  997.20   67.09
  -8   1  -3  933.21   85.29
  -8   1  -3  901.41   77.69
   8  -1  -3  921.91   58.89
  -8  -1   3  977.80   82.99
  -8  -1   3  935.81   54.99
  -8   1  -3  927.31   56.29
  -8  -1   3  897.41   54.79
  -9  -1  -3  221.08   25.40
  -9  -1  -3  230.58   49.30
  -9   1   3  280.57   26.80
  -9   1   3  279.87   28.00
  -9  -1  -3  266.27   26.10
  -9   1   3  259.87   26.70
  -9   1   3  274.17   27.00
  -9  -1  -3  232.88   23.70
  -9  -1  -3  283.37   29.10
  -9   1   3  291.87   27.70
  -9   1   3  266.57   26.00
  -9  -1  -3  240.08   45.80
  -9   1   3  277.37   26.80
  -9  -1  -3  277.37   27.80
  -9   1   3  339.97   59.99
  -9  -1   3  300.07   27.30
  -9   1  -3  282.37   25.40
  -9  -1   3  279.67   26.60
  -9  -1   3  274.57   53.49
  -9  -1   3  268.67   26.50
  -9   1  -3  294.27   27.70
  -9   1  -3  277.87   25.20
  -9  -1   3  287.67   26.70
  -9   1  -3  303.27   28.40
  -9   1  -3  267.07   47.40
  -9  -1   3  294.07   27.40
  -9   1  -3  330.87   30.60
  -9   1  -3  264.77   53.89
  -9  -1   3  241.88   25.20
  -9   1  -3  267.37   27.10
 -10   1   3 1339.37  113.79
 -10   1   3 1421.46   77.89
 -10  -1  -3 1434.46   77.39
 -10  -1  -3 1496.65   80.39
 -10   1   3 1393.46   78.49
 -10   1   3 1559.74   82.99
 -10  -1  -3 1344.97  102.89
 -10  -1  -3 1481.95   77.89
 -10   1   3 1559.54   82.19
 -10  -1  -3 1475.05   83.69
 -10  -1  -3 1371.26  110.19
 -10   1   3 1596.74   80.79
 -10   1   3 1521.65   81.49
 -10   1   3 1457.55   79.59
 -10  -1  -3 1507.35   81.79
 -10   1  -3 1287.17  112.89
 -10  -1   3 1350.36   78.69
 -10   1  -3 1400.36  104.49
 -10   1  -3 1445.16   80.19
 -10   1  -3 1504.45   78.19
 -10   1  -3 1534.25   81.69
 -10  -1   3 1433.66   78.49
 -10   1  -3 1497.75   83.99
 -10   1  -3 1414.96   77.69
 -10  -1   3 1449.65   80.09
 -10  -1   3 1305.37   76.49
 -10  -1   3 1420.46   79.79
 -10  -1   3 1484.35   78.89
 -10   1  -3 1396.06   79.19
 -10  -1   3 1348.47  111.79
 -11   1   3   86.59   16.80
 -11  -1  -3   81.79   19.00
 -11   1   3  115.99   20.90
 -11   1   3   74.49   15.60
 -11  -1  -3  110.19   19.70
 -11   1   3  107.89   18.90
 -11  -1  -3  102.49   16.20
 -11  -1  -3   73.49   17.40
 -11   1   3   87.29   17.40
 -11   1   3   73.49   16.90
 -11   1   3   96.49   18.20
 -11   1  -3  103.79   19.70
 -11   1  -3   76.09   18.70
 -11  -1   3   89.19   16.60
 -11   1  -3   80.69   15.80
 -11  -1   3   92.89   17.90
 -11  -1   3   88.99   16.90
 -11  -1   3  103.89   18.00
 -11  -1   3  106.79   18.60
 -11   1  -3   81.59   17.70
 -11   1  -3   98.29   18.90
 -11   1  -3   93.79   16.50
 -12   1   3  224.08   25.00
 -12  -1  -3  204.28   19.90
 -12  -1  -3  227.18   24.30
 -12   1   3  217.18   26.20
 -12   1   3  192.88   23.60
 -12   1   3  232.18   22.60
 -12   1   3  241.08   23.90
 -12  -1   3  203.78   22.70
 -12  -1   3  221.68   23.90
 -12   1  -3  197.08   21.60
 -12  -1   3  182.98   21.80
 -12   1  -3  191.28   24.80
 -12   1  -3  201.18   24.10
 -12   1  -3  205.38   26.50
 -13   1   3    1.90    8.00
 -13   1   3   -4.00    8.50
 -13   1  -3    5.40   11.10
   0  -2  -3 3663.53  159.48
   0   2  -3 3317.97  171.58
   0   2   3 3835.82  166.78
   0  -2   3 3728.33  169.08
  -1   2   3 2207.58  106.99
   1  -2   3 2089.69  100.29
  -1   2   3 2272.27  108.39
   1   2   3 2192.98  101.99
  -1  -2   3 2341.87  113.69
  -1   2  -3 1994.60  109.19
  -2   2   3 1012.90   61.89
  -2  -2  -3 1079.29   50.79
   2   2  -3 1044.80   56.39
  -2   2   3 1066.99   63.09
  -2   2  -3  961.50   61.59
   2   2   3  878.21   49.90
  -2  -2   3  928.61   65.69
  -3  -2  -3   31.40   10.80
  -3   2   3   35.40   15.20
   3   2  -3   62.19   14.00
  -3   2   3   37.50   18.70
  -3   2  -3   17.60   15.10
  -3  -2   3   17.80   16.80
   4   2  -3   33.20   12.10
  -4   2   3   36.60   20.30
  -4   2   3   37.30   13.00
  -4  -2  -3   59.89   15.40
  -4  -2  -3   33.30   10.00
  -4  -2  -3   45.40   12.70
  -4   2   3   31.20   16.00
  -4  -2  -3   55.69   18.70
   4  -2  -3   36.90    9.40
  -4  -2   3   27.70   18.20
  -4   2  -3   33.70   17.20
  -4  -2   3   27.70   19.80
  -4   2  -3   43.90   16.50
  -4   2  -3   41.70   10.80
   4   2   3   32.20    8.00
  -4   2  -3   30.00   16.80
  -4  -2   3   33.70   13.50
  -4  -2   3   38.20   15.20
  -5   2   3 1683.03  113.69
  -5   2   3 1626.34   91.69
  -5   2   3 1752.62  105.79
  -5   2   3 1717.63   94.69
  -5  -2  -3 1639.74   88.69
  -5  -2  -3 1628.34  100.99
  -5  -2  -3 1762.52   92.39
  -5  -2  -3 1789.82  102.89
  -5  -2  -3 1772.02  101.49
   5   2  -3 1747.63   97.99
  -5   2   3 1682.93  114.49
   5  -2  -3 1682.73   86.99
  -5   2  -3 1923.41  103.09
  -5  -2   3 1822.32  117.59
  -5  -2   3 1807.42  118.09
  -5  -2   3 1893.71  104.29
  -5  -2   3 1790.52   94.39
  -5   2  -3 1815.32   89.69
  -5   2  -3 1726.03  112.79
  -5   2  -3 1970.20  110.09
  -6  -2  -3 1331.07   87.89
   6   2  -3 1322.67   82.49
  -6   2   3 1341.17  104.19
  -6   2   3 1380.66   92.79
  -6  -2  -3 1368.96   75.49
  -6   2   3 1287.07   76.69
  -6  -2  -3 1384.26   87.99
   6  -2   3 1285.17   66.59
  -6   2   3 1303.97  101.29
  -6  -2  -3 1324.57   71.99
  -6   2   3 1364.76   79.49
  -6  -2   3 1217.68  100.19
  -6   2  -3 1154.18   95.29
  -6  -2   3 1228.18  100.79
  -6   2  -3 1248.68   70.79
  -6  -2   3 1229.58   76.19
   6  -2  -3 1209.18   69.09
  -6  -2   3 1234.98   86.19
  -6   2  -3 1281.97   91.99
  -6   2  -3 1344.67   87.29
  -7  -2  -3 2346.27  131.49
   7  -2   3 2178.28  111.89
  -7   2   3 2171.68  111.79
  -7   2   3 2401.26  145.89
  -7   2   3 2147.69  156.38
  -7  -2  -3 2353.26  121.99
   7   2  -3 2244.68  132.39
  -7   2   3 2306.37  127.09
  -7  -2  -3 2313.97  138.09
  -7   2   3 2224.78  112.39
  -7  -2  -3 2221.98  136.29
  -7   2  -3 2543.45  140.39
  -7  -2   3 2392.86  124.69
  -7  -2   3 2299.07  112.39
  -7   2  -3 2197.78  153.38
  -7  -2   3 2291.27  154.98
  -7  -2   3 2544.05  142.59
   7  -2  -3 2230.68  116.39
  -7   2  -3 2497.85  148.49
  -7   2  -3 2427.56  114.19
  -8  -2  -3  499.15   44.00
  -8   2   3  555.54   65.39
  -8  -2  -3  547.25   60.89
  -8   2   3  526.25   38.50
  -8   2   3  541.35   39.60
  -8  -2  -3  543.65   60.19
  -8  -2  -3  537.75   39.60
  -8  -2   3  625.54   65.09
  -8   2  -3  662.13   63.09
  -8   2  -3  647.14   41.80
   8  -2  -3  564.54   43.20
  -8  -2   3  608.84   39.20
  -8  -2   3  584.94   39.10
  -8   2  -3  695.43   72.19
  -9   2   3  115.49   19.30
  -9   2   3  115.89   19.50
  -9  -2  -3  146.19   36.40
  -9   2   3  159.08   22.50
  -9   2   3  145.09   21.40
  -9   2   3  150.18   41.40
  -9   2   3  161.18   20.70
  -9   2   3  138.09   21.90
  -9   2   3  157.38   23.30
  -9  -2  -3  145.49   22.60
  -9  -2  -3  132.69   37.70
  -9  -2  -3  139.79   19.80
  -9  -2  -3  166.58   24.60
  -9  -2  -3  150.58   20.70
  -9   2   3  146.69   20.80
  -9   2  -3  140.09   41.20
  -9  -2   3  139.19   20.40
   9  -2  -3  153.48   25.70
  -9   2  -3  132.29   21.50
  -9   2  -3  151.38   22.90
  -9   2  -3  128.79   19.30
  -9   2  -3  141.99   23.20
  -9  -2   3  134.09   20.20
  -9  -2   3  163.78   22.00
  -9   2  -3  149.69   22.50
  -9   2  -3  151.58   21.20
  -9  -2   3  177.78   22.60
  -9   2  -3   93.29   30.80
  -9  -2   3  180.38   24.00
  -9  -2   3  146.89   39.70
  -9  -2   3  139.39   21.30
 -10   2   3    8.40   10.30
 -10   2   3    1.10    9.00
 -10  -2  -3   14.10   11.30
 -10  -2  -3   -2.50    9.30
 -10   2   3   -3.80    7.50
 -10   2   3    2.60   22.10
 -10   2   3    1.10    8.60
 -10  -2  -3   11.60    8.60
 -10  -2  -3   13.00   19.90
 -10   2   3    6.10    9.80
 -10   2   3    6.10    9.40
 -10   2   3   13.90    9.80
 -10   2   3   10.20   10.00
 -10  -2  -3   11.20    8.90
 -10  -2   3   16.60    9.80
 -10   2  -3    2.90   22.30
 -10  -2   3    7.00    8.80
 -10   2  -3    7.30   10.00
 -10  -2   3   -1.00    7.70
 -10   2  -3   -0.10    7.50
 -10   2  -3    6.10    9.50
 -10   2  -3    9.30    9.60
 -10   2  -3    7.20   19.00
 -10   2  -3   -3.60    9.40
 -10  -2   3    8.50    9.40
 -10  -2   3    0.00    7.80
 -10  -2   3    0.20   19.80
 -10   2  -3   10.50    9.30
 -11   2   3  338.27   31.40
 -11   2   3  301.37   29.00
 -11   2   3  305.97   28.80
 -11  -2  -3  318.37   25.70
 -11   2   3  292.07   26.40
 -11   2   3  349.57   29.90
 -11  -2  -3  316.17   29.30
 -11   2   3  298.57   28.90
 -11   2   3  273.97   27.30
 -11   2  -3  250.47   24.70
 -11   2  -3  297.67   29.60
 -11  -2   3  247.28   25.20
 -11   2  -3  256.27   25.10
 -11   2  -3  252.47   29.70
 -11   2  -3  243.78   29.90
 -11  -2   3  283.57   27.10
 -11  -2   3  264.57   26.80
 -11   2  -3  273.87   33.70
 -12   2   3  280.37   26.90
 -12   2   3  254.67   25.80
 -12   2   3  298.77   28.30
 -12   2   3  246.28   25.70
 -12   2   3  289.77   26.00
 -12   2  -3  293.37   27.60
 -12   2  -3  300.27   23.70
 -12   2  -3  284.47   27.80
 -12   2  -3  301.37   24.80
 -12  -2   3  371.86   40.50
 -12   2  -3  304.77   29.40
 -12   2  -3  267.47   26.80
 -13   2   3  466.65   33.00
 -13   2   3  511.05   32.60
 -13   2  -3  478.25   31.80
 -13   2  -3  491.85   38.80
   0   3   3   28.60    8.60
   0   3  -3    7.40   13.50
   0  -3   3   15.60   11.90
   0   3   3   17.20    8.90
   1   3  -3  553.14   37.30
  -1   3  -3  450.35   25.50
  -1  -3   3  473.55   40.60
  -1   3  -3  368.06   37.40
   1   3   3  468.15   30.60
   2   3  -3 1809.22  108.69
  -2   3   3 1864.21  112.79
  -2   3  -3 2350.66  118.89
  -2  -3   3 2566.24  125.89
   2   3   3 2293.97  106.19
  -2   3  -3 2459.45   98.89
   2   3   3 2235.18   97.29
  -3  -3  -3 3665.33  171.18
  -3   3   3 3546.75  184.68
   3   3  -3 3434.96  175.18
  -3   3   3 3662.13  186.88
  -3  -3   3 4041.50  195.28
  -3   3  -3 3932.11  189.48
   3   3   3 3786.92  170.88
  -4  -3  -3 1571.94   91.19
  -4  -3  -3 1636.94   87.59
  -4  -3  -3 1518.25   81.29
  -4  -3  -3 1535.05   82.99
   4   3  -3 1547.45   87.09
  -4   3   3 1556.34   93.59
  -4   3   3 1498.05   98.39
  -4   3   3 1442.16   80.89
   4  -3   3 1493.45   76.09
  -4   3   3 1600.54  102.49
  -4  -3   3 1636.14   96.59
  -4  -3   3 1691.53  107.19
  -4   3  -3 1647.34   89.79
  -4  -3   3 1661.83   85.19
   4  -3  -3 1611.34   79.59
   4   3   3 1598.64   81.39
  -4   3  -3 1662.13  102.59
  -4   3  -3 1826.22   98.79
  -5  -3  -3  865.01   64.59
  -5   3   3  879.91   58.09
  -5  -3  -3  862.11   55.09
  -5  -3  -3  887.81   60.69
   5   3  -3  843.32   59.39
  -5   3   3  870.11   67.29
  -5   3   3  820.02   72.39
  -5   3   3  829.42   53.79
  -5   3   3  781.12   72.19
  -5  -3  -3  827.62   52.29
   5  -3   3  799.92   47.20
  -5  -3   3  986.10   65.59
  -5   3  -3  947.71   76.99
  -5  -3   3  951.10   57.69
   5   3   3  916.71   52.89
  -5   3  -3 1014.20   72.19
  -5   3  -3  965.80   63.79
   5  -3  -3  956.80   51.99
  -5  -3   3  919.51   77.99
   6   3  -3  135.89   26.70
  -6  -3  -3  155.68   24.70
  -6  -3  -3  151.18   32.30
  -6  -3  -3  115.69   19.60
  -6   3   3  132.89   31.50
  -6   3   3  148.49   38.30
   6  -3   3  132.49   15.30
  -6  -3  -3  146.79   29.30
  -6   3   3  141.29   37.20
   6  -3  -3  149.19   18.90
  -6  -3   3  163.28   32.80
  -6   3  -3  129.19   35.60
  -6  -3   3  138.49   36.30
  -6   3  -3  138.69   31.50
  -6   3  -3  130.69   28.20
  -6  -3   3  154.38   25.50
  -7   3   3  114.19   17.60
  -7   3   3   87.49   35.30
  -7  -3  -3  117.09   23.40
   7   3  -3  134.99   29.70
  -7  -3  -3  100.49   28.30
  -7  -3  -3  125.19   20.90
  -7   3   3  112.49   33.10
   7  -3   3  116.99   17.90
  -7   3   3  100.89   16.70
  -7  -3  -3  110.79   28.70
  -7  -3   3  192.78   37.20
  -7   3  -3  224.88   39.60
  -7  -3   3  197.38   45.80
  -7  -3   3  196.68   19.40
  -7  -3   3  231.78   31.90
  -7   3  -3  206.58   50.29
  -7   3  -3  222.88   44.90
  -7   3  -3  200.98   23.50
  -8   3   3  352.66   29.40
  -8   3   3  344.07   29.60
  -8  -3  -3  345.27   36.50
  -8  -3  -3  311.17   49.99
  -8   3   3  364.26   58.89
  -8  -3  -3  402.96   31.90
  -8   3  -3  367.56   48.00
  -8   3  -3  311.27   28.90
  -8  -3   3  380.76   42.60
   8  -3  -3  277.67   30.60
  -8  -3   3  293.97   27.50
  -8   3  -3  260.67   50.89
  -8  -3   3  373.76   50.09
  -9   3   3 1131.29   67.09
  -9   3   3 1180.68   67.59
  -9   3   3 1114.49   65.29
  -9  -3  -3 1061.89   88.59
  -9   3   3 1129.09   67.39
  -9   3   3 1119.89   64.79
  -9   3   3 1042.00   62.19
  -9  -3  -3 1095.49   63.29
  -9   3   3 1107.09   64.99
  -9  -3  -3 1098.29   62.99
  -9   3   3 1089.89   99.49
  -9   3   3 1089.59   64.69
  -9   3  -3 1214.78   69.29
  -9   3  -3 1213.08   67.39
  -9  -3   3 1147.09   64.59
  -9  -3   3 1175.48   66.49
  -9  -3   3 1148.69  100.59
  -9  -3   3 1149.08   63.89
  -9   3  -3 1193.38   63.89
  -9   3  -3 1175.58   65.39
   9  -3  -3 1063.89   71.49
  -9  -3   3 1174.48   65.69
  -9   3  -3 1171.48   66.09
  -9   3  -3 1149.29   66.59
  -9   3  -3 1056.29   88.69
  -9   3  -3 1061.59  100.69
 -10   3   3  449.46   37.60
 -10   3   3  421.86   70.59
 -10   3   3  457.55   38.60
 -10   3   3  420.86   37.20
 -10  -3  -3  443.76   34.80
 -10   3   3  471.15   39.30
 -10   3   3  467.15   37.00
 -10   3   3  478.45   40.20
 -10   3   3  468.35   35.60
 -10   3   3  441.76   38.20
 -10   3  -3  507.85   59.29
 -10   3  -3  632.44   44.90
 -10   3  -3  461.25   68.59
 -10  -3   3  571.54   39.90
 -10   3  -3  623.14   42.60
 -10   3  -3  600.04   41.60
 -10   3  -3  618.94   39.10
 -10  -3   3  610.84   38.90
 -10   3  -3  585.54   41.50
 -10   3  -3  626.14   40.00
 -10  -3   3  554.74   39.40
 -11   3   3  421.56   33.70
 -11   3   3  411.36   35.40
 -11   3   3  384.36   31.00
 -11   3   3  415.56   29.50
 -11   3   3  384.96   32.40
 -11   3   3  346.87   32.10
 -11   3   3  389.06   33.20
 -11   3   3  399.16   33.80
 -11   3  -3  363.16   34.20
 -11   3  -3  383.66   30.70
 -11   3  -3  389.16   30.80
 -11   3  -3  384.66   34.10
 -11   3  -3  372.26   35.80
 -11   3  -3  360.46   33.50
 -12   3   3   40.10   12.50
 -12   3   3   38.40   12.30
 -12   3   3   41.00   13.50
 -12   3   3   36.50   12.20
 -12   3   3   40.50   12.50
 -12   3  -3   47.80   14.00
 -12   3  -3   48.70   14.00
 -12   3  -3   62.29   12.80
 -12   3  -3   63.79   12.40
 -12   3  -3   47.50   13.10
 -12   3  -3   56.19   15.00
 -13   3   3   11.10    9.20
 -13   3   3    8.90    8.50
 -13   3  -3   -2.50    7.30
 -13   3  -3    3.60    8.00
   0   4   3 6715.13  295.87
   0   4  -3 6394.16  309.47
   0   4   3 7129.99  304.97
   0  -4   3 6867.61  308.47
   0   4  -3 6677.33  298.57
  -1   4   3 1198.38   69.59
  -1   4   3 1270.47   67.89
   1   4  -3 1146.09   72.29
  -1  -4   3 1335.87   77.19
  -1   4  -3 1250.07   61.49
   1   4   3 1292.07   66.99
  -1   4  -3 1145.09   74.49
   2   4  -3 2111.29  108.59
  -2   4   3 2237.08  112.49
  -2   4   3 2116.49  112.39
  -2   4  -3 2024.20  115.49
  -2   4  -3 2032.60   97.39
  -2  -4   3 2143.09  119.09
   2   4   3 2007.30  102.49
  -3   4   3   45.90   18.40
  -3  -4  -3   42.80   11.90
  -3  -4  -3   40.10   11.00
   3  -4   3   38.70    8.30
   3   4  -3   28.10   12.10
  -3   4   3   37.00   18.50
  -3  -4   3   41.80   20.70
  -3   4  -3   43.30   16.90
   3   4   3   45.80    9.50
   3  -4  -3   45.00   10.90
   3   4   3   34.40    9.90
  -3   4  -3   34.00   18.90
  -3  -4   3   35.10   12.40
   4   4  -3  652.13   47.00
   4  -4   3  650.83   36.50
  -4  -4  -3  662.13   51.39
  -4   4   3  672.73   57.29
  -4  -4  -3  663.93   42.40
  -4  -4  -3  635.24   36.70
  -4   4   3  727.33   61.69
  -4  -4  -3  702.43   43.90
  -4   4   3  669.43   53.19
  -4   4   3  652.93   41.30
  -4  -4   3  570.24   59.39
   4  -4  -3  590.84   38.50
   4   4   3  579.54   41.10
  -4   4  -3  684.43   49.30
  -4   4  -3  622.54   59.09
  -4  -4   3  599.84   41.10
  -4   4  -3  655.83   54.59
  -4  -4   3  570.34   43.50
  -5   4   3   70.99   23.30
  -5   4   3   91.59   29.80
  -5  -4  -3   62.79   14.30
  -5  -4  -3   66.69   17.10
  -5   4   3   65.19   25.90
   5  -4   3   59.69   11.70
  -5   4   3   70.29   16.10
  -5  -4  -3   50.19   20.00
   5   4  -3   71.19   17.90
  -5   4  -3  119.19   32.20
  -5   4  -3  109.39   23.40
  -5  -4   3  148.99   26.70
  -5   4  -3  118.19   30.00
  -5  -4   3  141.19   23.10
  -5  -4   3  133.89   19.60
  -5  -4   3  140.29   34.40
  -6   4   3 2973.00  168.58
  -6  -4  -3 2987.30  163.68
  -6  -4  -3 3073.49  152.18
  -6   4   3 2738.63  177.38
   6  -4   3 2834.92  140.39
   6   4  -3 3051.09  160.18
  -6   4   3 2952.60  182.98
  -6  -4  -3 3062.89  148.69
  -6  -4   3 2961.20  181.08
  -6   4  -3 3140.69  173.68
   6  -4  -3 2967.40  145.69
  -6  -4   3 3020.40  162.58
  -6   4  -3 2793.32  181.78
  -6  -4   3 3171.68  153.08
  -6   4  -3 3102.09  161.78
  -7  -4  -3  523.65   54.89
  -7   4   3  481.75   34.90
  -7   4   3  479.75   35.00
  -7  -4  -3  517.35   44.10
  -7   4   3  488.15   68.99
  -7  -4  -3  517.25   41.70
   7   4  -3  466.25   48.90
  -7   4   3  503.65   59.99
   7  -4   3  462.05   34.10
  -7   4  -3  631.64   57.19
  -7  -4   3  547.15   60.29
  -7   4  -3  501.25   35.50
  -7   4  -3  494.45   61.79
  -7  -4   3  499.85   34.90
  -7  -4   3  548.55   45.00
  -7   4  -3  408.46   64.59
  -7  -4   3  476.85   63.79
   7  -4  -3  496.85   39.60
  -8   4   3 1013.50   64.89
  -8  -4  -3 1079.69   87.59
  -8  -4  -3 1062.29   74.59
  -8   4   3 1025.00   95.09
  -8   4   3 1051.29   80.49
  -8   4   3 1073.79   73.19
  -8   4   3 1083.19   66.59
  -8   4   3  985.70   69.09
  -8   4   3 1059.79   65.59
  -8   4  -3 1289.27   72.29
  -8   4  -3 1273.87   77.19
   8  -4  -3 1214.98   73.49
  -8   4  -3 1374.96   87.19
  -8   4  -3 1253.17   69.99
  -8  -4   3 1200.58   75.69
  -8  -4   3 1235.28   66.79
  -8   4  -3 1195.18  102.19
  -8   4  -3 1198.78   67.29
  -8   4  -3 1295.67   77.19
  -8   4  -3 1210.98   89.79
  -9   4   3    3.00    8.80
  -9   4   3   13.00   10.00
  -9   4   3    9.20    9.10
  -9   4   3    8.20    9.60
  -9   4   3   12.60   10.40
  -9   4   3   11.70    9.70
  -9   4   3   21.60   11.30
  -9   4   3    3.10    8.90
  -9  -4  -3    9.80   20.50
  -9   4   3    0.40   20.10
  -9   4  -3   13.60   10.40
  -9   4  -3   23.10   20.10
  -9  -4   3   14.20   11.00
  -9   4  -3   22.10   11.90
  -9  -4   3   20.70   11.20
  -9   4  -3    9.70   23.50
  -9   4  -3   22.10   11.30
  -9   4  -3   28.00   11.00
  -9   4  -3   12.00   10.80
  -9   4  -3   18.20    9.60
  -9  -4   3   29.70   11.10
   9  -4  -3   29.90   15.30
  -9   4  -3   19.20   12.00
 -10   4   3   35.90   13.80
 -10   4   3   35.40   12.60
  10  -4   3   32.30   16.30
 -10   4   3   31.40   13.10
 -10   4   3   41.60   29.40
 -10   4   3   37.40   13.40
 -10   4   3   31.00   12.80
 -10   4   3   49.90   14.70
 -10   4   3   32.30   11.80
 -10   4   3   49.90   13.40
 -10   4  -3   18.80   12.20
 -10   4  -3   10.00   10.40
  10  -4  -3   19.40   13.90
 -10   4  -3   33.70   11.30
 -10   4  -3   13.90   11.90
 -10   4  -3   20.30   19.10
 -10   4  -3   21.40   27.00
 -10   4  -3   18.00   11.40
 -10   4  -3   26.80   10.60
 -10   4  -3    9.70   11.50
 -11   4   3   61.39   15.70
 -11   4   3   62.09   14.90
 -11   4   3   55.99   14.90
 -11   4   3   39.70   13.00
 -11   4   3   50.59   14.00
 -11   4   3   63.19   14.00
 -11   4   3   63.79   15.40
 -11   4   3   61.59   15.30
 -11   4  -3   63.59   13.50
 -11   4  -3   63.99   16.80
 -11   4  -3   54.19   12.90
 -11   4  -3   77.59   17.10
 -11   4  -3   49.99   16.00
 -11   4  -3   55.39   16.10
 -12   4   3  737.93   40.70
 -12   4   3  692.23   44.30
 -12   4   3  673.03   44.70
 -12   4   3  687.13   43.80
 -12   4   3  676.13   44.20
 -12   4   3  688.93   46.40
 -12   4   3  699.73   44.50
 -12   4  -3  750.12   45.40
 -12   4  -3  678.63   41.50
 -12   4  -3  704.73   46.00
 -12   4  -3  671.73   45.80
 -12   4  -3  681.23   41.80
 -12   4  -3  681.73   46.70
 -13   4   3   76.09   13.80
 -13   4   3   71.89   13.50
 -13   4  -3   80.29   13.30
 -13   4  -3   84.29   19.00
   0   5   3  156.88   16.40
   0   5  -3  140.49   25.60
   0   5   3  162.38   21.70
   0   5  -3  145.19   16.60
  -1   5   3 1816.62   86.39
   1   5  -3 1621.44   91.59
  -1   5   3 1690.33   89.29
  -1   5  -3 1394.86   91.29
   1   5   3 1588.24   85.19
  -1  -5   3 1546.75   93.79
  -1   5  -3 1589.94   80.39
  -2  -5  -3  147.39   19.90
  -2   5   3  154.48   26.20
  -2   5   3  151.18   25.90
   2   5  -3  157.88   24.90
  -2  -5  -3  172.38   21.00
   2  -5   3  180.48   22.60
   2   5   3  159.48   19.70
  -2   5  -3  157.98   30.80
  -2  -5   3  166.48   31.00
   2  -5  -3  149.59   18.70
  -2   5  -3  155.08   16.70
  -3  -5  -3 4862.71  240.38
   3  -5   3 5179.58  226.98
  -3  -5  -3 5272.07  232.88
  -3   5   3 5047.69  229.58
  -3  -5  -3 5167.38  227.68
  -3   5   3 5199.68  250.17
  -3   5   3 5251.77  242.38
  -3   5   3 5693.63  252.97
  -3  -5  -3 5633.54  235.48
   3   5  -3 5426.86  242.68
   3  -5  -3 4819.62  229.88
  -3   5  -3 4761.82  252.77
  -3   5  -3 5140.19  244.18
  -3  -5   3 4871.21  232.08
   3   5   3 4678.33  233.98
  -3  -5   3 4691.33  232.88
  -3  -5   3 4913.51  255.07
  -3   5  -3 5046.40  236.58
  -4   5   3  130.69   18.90
  -4   5   3  112.89   29.20
  -4   5   3  129.79   30.00
  -4  -5  -3  125.49   21.00
  -4  -5  -3  113.59   25.20
  -4  -5  -3  146.69   21.40
   4   5  -3  117.69   22.70
   4  -5   3  122.39   13.40
  -4  -5  -3  136.49   16.90
  -4   5   3  116.99   25.30
  -4  -5   3  128.99   20.50
  -4  -5   3  119.69   21.10
  -4  -5   3   83.99   16.90
   4   5   3  116.49   17.50
  -4   5  -3  123.69   23.50
  -4   5  -3  128.19   33.10
  -4   5  -3  102.49   26.20
   4  -5  -3  109.19   17.20
  -4  -5   3  124.19   32.40
  -5  -5  -3 1596.04   92.39
   5   5  -3 1585.34   98.19
  -5  -5  -3 1641.54   83.99
  -5  -5  -3 1551.64  100.69
  -5  -5  -3 1704.43   91.49
  -5   5   3 1643.74  115.79
  -5   5   3 1565.04  113.19
   5  -5   3 1499.05   82.39
  -5   5   3 1629.94  104.99
   5   5   3 1729.33   93.29
  -5  -5   3 1810.32   94.29
  -5  -5   3 1721.13   91.79
  -5  -5   3 1725.53  118.79
  -5   5  -3 1865.71  111.09
   5  -5  -3 1691.23   88.59
  -5   5  -3 1835.62  101.09
  -5   5  -3 1720.03  119.99
  -6   5   3   15.40   23.80
  -6   5   3   29.20   20.80
   6   5  -3   18.80   13.30
  -6  -5  -3    8.10    9.90
   6  -5   3   16.80    8.20
  -6  -5  -3   18.30   13.10
  -6  -5  -3   21.40   17.30
  -6   5   3   22.60   21.80
   6  -5  -3   20.40   10.30
  -6  -5   3   22.80   20.00
  -6  -5   3   13.60   12.70
  -6  -5   3   25.90   12.10
  -6   5  -3   19.20   22.40
  -6   5  -3   -1.30   13.50
  -6   5  -3   27.40   19.80
  -7  -5  -3  170.38   37.00
  -7   5   3  165.28   21.30
  -7  -5  -3  175.08   27.00
   7   5  -3  187.18   37.30
   7  -5   3  179.48   20.40
  -7  -5  -3  146.89   27.70
  -7   5   3  179.18   42.70
  -7   5   3  162.48   47.30
  -7   5   3  218.18   21.90
  -7  -5   3  222.88   31.60
  -7  -5   3  211.18   22.50
  -7   5  -3  209.48   46.90
  -7   5  -3  146.99   46.20
  -7  -5   3  190.68   20.20
  -7  -5   3  167.08   42.90
  -7   5  -3  220.68   39.50
   7  -5  -3  212.38   26.10
  -7   5  -3  210.68   22.00
  -8   5   3   23.00   10.40
  -8  -5  -3   32.50   21.10
  -8  -5  -3   -2.90   12.00
  -8   5   3    6.80    8.90
  -8   5   3   17.80   10.60
  -8   5   3   24.00   11.30
  -8   5   3   28.90   11.40
  -8   5   3   12.80    9.40
  -8   5   3    6.70   20.00
  -8  -5  -3   24.60   13.50
  -8   5   3   16.40   10.20
  -8   5   3   22.90   10.90
  -8   5  -3   14.30    8.50
  -8   5  -3   -0.10   16.10
  -8   5  -3    4.60    9.20
  -8   5  -3   14.40    9.80
  -8   5  -3   16.70   10.90
  -8   5  -3    9.30    8.60
  -8  -5   3   10.10   13.30
  -8  -5   3    5.50    9.10
  -8  -5   3   22.90   10.80
  -8   5  -3   15.80   10.40
  -8   5  -3    5.30   21.40
  -8   5  -3   13.60    8.50
  -8   5  -3   14.20   10.20
   8  -5  -3   15.50   12.40
  -8  -5   3   10.30    9.50
  -9   5   3 1475.45   86.69
  -9   5   3 1568.04   87.19
  -9   5   3 1541.05   87.19
  -9   5   3 1634.74   89.99
  -9   5   3 1570.04   88.49
  -9   5   3 1392.66  121.09
  -9   5   3 1552.34   86.29
  -9   5   3 1551.24   89.49
  -9   5   3 1584.34   89.99
  -9   5  -3 1751.52   90.39
  -9   5  -3 1529.25  127.79
  -9   5  -3 1719.13   91.89
  -9   5  -3 1720.83  115.09
  -9   5  -3 1814.92   92.69
  -9   5  -3 1763.52   91.79
  -9   5  -3 1783.32   86.49
  -9   5  -3 1751.52   88.99
  -9  -5   3 1820.12   89.69
  -9   5  -3 1640.74   87.89
   9  -5  -3 1653.13   98.79
  -9  -5   3 1772.72   90.09
 -10   5   3   15.10   10.20
 -10   5   3   21.90   25.60
 -10   5   3   12.70   10.70
 -10   5   3   18.50   11.00
 -10   5   3   23.80   12.60
 -10   5   3   -1.30    7.90
 -10   5   3   25.20   11.60
 -10   5   3   17.50   10.80
  10  -5   3    7.30   13.40
 -10   5   3   16.10   11.50
 -10   5  -3   10.20   11.90
  10  -5  -3    9.20   13.30
 -10   5  -3    9.70    8.80
 -10   5  -3   23.60   12.10
 -10   5  -3    6.80   24.10
 -10   5  -3   10.60   11.30
 -10   5  -3   20.40   20.00
 -10   5  -3   17.20    9.60
 -10   5  -3    8.30   11.20
 -10   5  -3    8.50   10.40
 -11   5   3  839.72   51.49
 -11   5   3  788.52   48.70
 -11   5   3  731.53   45.70
 -11   5   3  812.32   49.99
 -11   5   3  801.12   47.40
 -11   5   3  792.62   50.39
 -11   5   3  727.23   47.70
 -11   5   3  804.42   49.30
 -11   5  -3  663.83   44.50
 -11   5  -3  678.33   46.30
 -11   5  -3  741.83   51.29
 -11   5  -3  672.13   48.70
 -11   5  -3  661.53   47.50
 -11   5  -3  629.84   49.00
 -12   5   3   22.20   10.90
 -12   5   3   17.50    9.70
 -12   5   3   21.80   10.30
 -12   5   3   11.80    9.50
 -12   5   3   27.20   10.90
  12  -5  -3   24.20   14.30
 -12   5  -3   25.90    9.50
 -12   5  -3   23.40   11.70
 -12   5  -3   22.40    9.10
 -12   5  -3   30.30   11.80
 -12   5  -3   31.10   12.80
 -12   5  -3   15.40   10.10
   0   6   3 5607.04  239.08
   0   6   3 5031.50  235.08
   0   6  -3 5558.34  244.18
   0   6   3 5218.78  248.48
   0  -6   3 5180.38  238.58
   0   6  -3 5323.07  255.07
  -1   6   3  318.97   22.20
   1  -6   3  294.57   22.20
  -1  -6  -3  340.57   23.50
  -1  -6  -3  310.07   24.80
  -1   6   3  354.86   31.00
   1   6  -3  307.47   34.50
   1   6  -3  331.87   28.10
  -1   6   3  322.77   33.20
   2   6  -3 1510.35   77.89
  -2  -6  -3 1571.64   74.19
  -2  -6  -3 1236.08   79.99
  -2  -6  -3 1499.05   73.89
   2  -6   3 1439.66   68.19
  -2  -6  -3 1529.35   69.99
  -2   6   3 1367.46   69.19
  -2   6   3 1484.55   86.39
   2   6  -3 1438.86   85.09
  -2   6   3 1560.24   84.99
  -2   6  -3 1245.58   73.19
  -2  -6   3 1183.48   69.69
  -2   6  -3 1206.48   88.69
   2  -6  -3 1158.48   70.19
  -2  -6   3 1227.68   71.39
  -2  -6   3 1307.97   88.59
  -2  -6   3 1260.27   71.89
   2   6   3 1254.17   76.19
  -3   6   3   17.00    9.40
  -3  -6  -3   11.20   15.40
   3   6  -3   35.90   15.10
  -3  -6  -3   19.10   10.60
  -3  -6  -3   19.80   10.00
   3  -6   3   20.00    7.70
  -3   6   3   25.30   14.90
  -3   6   3   17.00   14.90
  -3   6   3   16.70   16.30
  -3  -6  -3   17.90    7.50
   3   6   3   10.90    9.00
  -3  -6   3   21.30   11.10
  -3   6  -3    6.20   13.60
  -3   6  -3   15.30   19.00
  -3  -6   3    7.00    8.30
   3  -6  -3   12.10    7.90
  -3   6  -3    4.10   11.50
  -3  -6   3   16.30   16.60
  -3  -6   3   11.60   10.60
  -4  -6  -3  604.84   42.90
  -4  -6  -3  514.95   48.20
  -4   6   3  584.04   57.09
  -4   6   3  603.04   58.49
   4  -6   3  536.05   33.80
  -4  -6  -3  598.94   41.10
  -4   6   3  528.45   37.20
  -4   6   3  606.44   50.49
  -4  -6  -3  573.14   35.40
   4   6  -3  529.85   45.50
   4  -6  -3  530.55   38.10
  -4  -6   3  456.45   38.40
  -4   6  -3  475.05   49.20
  -4  -6   3  458.95   38.00
  -4   6  -3  480.65   58.19
  -4   6  -3  495.95   42.80
  -4  -6   3  562.74   58.99
  -4  -6   3  485.35   39.20
   4   6   3  465.55   39.80
  -5   6   3  432.76   55.99
  -5   6   3  458.15   48.30
   5   6  -3  451.55   43.80
  -5  -6  -3  443.86   39.30
  -5   6   3  478.85   56.39
  -5  -6  -3  461.15   37.10
  -5  -6  -3  454.65   47.40
  -5  -6  -3  438.26   31.10
   5  -6   3  432.66   30.10
  -5   6  -3  353.26   55.49
  -5  -6   3  397.86   37.40
  -5   6  -3  387.26   47.90
   5   6   3  376.96   36.30
  -5  -6   3  400.16   36.60
   5  -6  -3  366.96   33.70
  -5  -6   3  343.57   51.19
  -5   6  -3  379.66   40.60
  -6  -6  -3 2911.61  146.69
  -6  -6  -3 2826.22  156.78
   6  -6   3 2809.92  132.99
  -6   6   3 2695.73  176.88
  -6   6   3 2793.72  131.09
   6   6  -3 2853.61  153.18
  -6  -6  -3 3058.59  138.19
  -6   6   3 2863.81  132.69
  -6  -6  -3 2954.70  143.49
  -6   6   3 2927.81  164.18
   6   6  -3 2717.03  153.68
  -6  -6   3 2750.52  135.99
  -6  -6   3 2618.34  142.39
  -6  -6   3 2695.53  142.29
  -6  -6   3 2621.64  171.88
  -6   6  -3 2207.48  173.08
   6  -6  -3 2706.13  139.69
  -6   6  -3 2601.54  149.59
  -6   6  -3 2707.73  164.18
  -6   6  -3 2530.85  129.89
  -6  -6   3 2668.23  130.39
   7  -6   3  317.67   27.60
  -7   6   3  334.67   28.40
  -7  -6  -3  392.96   47.50
   7   6  -3  344.07   42.20
  -7   6   3  353.06   27.90
  -7  -6  -3  377.36   39.80
   7  -6   3  345.57   39.00
  -7   6   3  335.07   56.19
  -7  -6  -3  345.97   35.20
  -7   6  -3  250.27   51.39
  -7  -6   3  284.97   27.40
  -7  -6   3  265.67   24.50
  -7  -6   3  289.07   34.20
  -7   6  -3  263.87   26.60
  -7   6  -3  270.27   26.10
  -7  -6   3  212.28   49.40
  -7   6  -3  247.18   42.10
   7  -6  -3  276.97   32.40
  -8  -6  -3 1336.17   73.49
  -8   6   3 1409.26   79.39
  -8   6   3 1479.05   78.19
  -8   6   3 1582.14   81.49
  -8   6   3 1429.46   78.49
  -8  -6  -3 1428.86   92.19
  -8   6   3 1510.35   78.59
  -8   6   3 1331.97  110.39
  -8  -6  -3 1337.37   86.19
  -8   6   3 1391.36   76.49
  -8   6   3 1383.06   76.29
  -8   6   3 1335.57   75.59
  -8  -6  -3 1357.86   72.79
  -8  -6   3 1524.25   77.99
  -8   6  -3 1471.25   78.49
  -8   6  -3 1411.86   74.79
  -8  -6   3 1376.96   77.29
   8  -6  -3 1381.46   87.19
  -8  -6   3 1466.45   89.19
  -8  -6   3 1455.85   79.29
  -8   6  -3 1323.37  114.39
  -8   6  -3 1418.06   80.69
  -8   6  -3 1355.26   79.09
  -8  -6   3 1396.76   74.29
  -8   6  -3 1500.35  102.49
  -8   6  -3 1361.26   76.39
  -8   6  -3 1408.86   76.39
  -8   6  -3 1465.15   79.19
  -8   6  -3 1368.56   73.99
  -9   6   3   87.19   17.20
  -9   6   3  104.29   20.20
  -9   6   3   67.09   16.80
  -9   6   3   90.99   17.60
   9  -6   3   80.49   22.30
  -9   6   3   76.49   17.20
  -9   6   3   74.59   16.00
  -9   6   3  113.19   20.60
  -9   6   3   78.19   34.30
  -9   6   3   82.69   17.20
  -9   6  -3   75.69   16.70
  -9   6  -3   67.49   14.90
  -9   6  -3   60.79   16.70
  -9   6  -3   64.49   14.30
  -9   6  -3   62.29   13.70
  -9   6  -3   66.59   17.60
  -9   6  -3   51.29   14.90
  -9   6  -3   65.29   34.20
  -9   6  -3   59.79   15.80
  -9  -6   3   80.09   16.70
   9  -6  -3   69.89   21.40
  -9   6  -3   72.89   27.40
 -10   6   3   10.70    9.90
 -10   6   3   14.40   10.40
 -10   6   3   18.20   23.90
 -10   6   3   13.20   10.70
 -10   6   3   36.40   13.70
 -10   6   3   10.00    9.70
 -10   6   3   16.20   11.10
 -10   6   3   10.60   11.00
 -10   6   3    9.40   10.20
  10  -6   3   24.70   16.20
 -10   6  -3   26.80   13.30
 -10   6  -3   21.70   12.80
 -10   6  -3   21.60   10.80
  10  -6  -3   29.70   16.60
 -10   6  -3   19.30   13.30
 -10   6  -3   26.50   12.10
 -10   6  -3   15.60   12.40
 -10   6  -3   23.10    9.80
 -10   6  -3   22.90   26.90
 -11   6   3   23.20   10.70
 -11   6   3   45.40   13.50
 -11   6   3   45.30   13.40
 -11   6   3   33.80   12.00
 -11   6   3   29.40   12.00
 -11   6   3   38.10   12.70
 -11   6   3   44.30   13.20
 -11   6  -3   40.90   14.50
 -11   6  -3   37.30   15.10
 -11   6  -3   29.00   13.40
 -11   6  -3   31.90   12.30
  11  -6  -3   32.70   12.10
 -11   6  -3   38.00   14.70
 -11   6  -3   36.20   11.70
 -11   6  -3   36.10   11.20
 -12   6   3  625.24   36.00
 -12   6   3  603.44   38.10
 -12   6   3  622.74   38.70
 -12   6   3  581.54   38.40
 -12   6   3  606.84   40.00
 -12   6   3  621.24   39.70
 -12   6  -3  560.74   39.60
 -12   6  -3  549.85   35.10
 -12   6  -3  535.65   36.90
 -12   6  -3  517.25   38.90
 -12   6  -3  539.85   35.70
 -12   6  -3  572.24   40.70
   0   7   3   17.40    6.80
   0  -7  -3   18.80   10.90
   0  -7   3   22.20   10.10
   0   7  -3   17.40    9.50
   0   7  -3   13.00   14.60
   0   7   3   15.80   11.90
   0  -7  -3   27.70    9.90
   0  -7   3   14.50    7.70
  -1   7   3  964.30   50.99
   1   7  -3 1036.80   60.69
  -1   7   3 1036.00   61.89
  -1  -7  -3 1029.20   55.69
  -1   7   3  977.70   65.89
  -1  -7  -3 1028.00   55.59
  -1  -7  -3  909.81   59.79
  -1  -7  -3 1073.99   53.19
   1   7  -3  968.50   66.19
[truncated: 17,878,000 more chars]
